# Supplementary material for: RNA-seq coupling two different methods of castration reveals new insights into androgen deficiency-caused degeneration of submaxillary gland in male Sprague Dawley rats
Source: BMC Genomics. 2022 Apr 7;23:279. doi: 10.1186/s12864-022-08521-9 (PMC8991617; doi:10.1186/s12864-022-08521-9)
Supplement: Supplementary file 3 — Additional file 3. Common DEGs regulated by both ORC and IM. [file 12864_2022_8521_MOESM3_ESM.xlsx]

## Sheet: Common DEGs
gene_name	FC(ORC Vs EM)	FC(IM Vs EM)
AABR07073045.1	20.444	21.7063
Ogn	13.5143	6.73391
Fam3d	12.7117	6.3526
Dnase2b	9.79911	10.6097
RGD1311224	7.81351	15.9654
LOC100911186	7.178	18.9623
Kcnip3	6.67757	8.24032
Rnase1	6.06622	4.58876
Agt	4.88969	5.22011
Nlrc4	4.13594	3.64969
Adamtsl2	3.51498	2.78194
Hspa1b	3.43911	2.73474
Car6	3.14109	2.81552
Atp2c2	2.97806	2.62547
Fam107a	2.95688	3.26256
AABR07029710.1	2.92813	3.62726
Gfpt2	2.82875	2.31578
Brms1	2.81048	-5.64508
Depdc7	2.6477	4.5389
Trib3	2.55761	3.26504
Ldb3	2.45567	2.20509
Ppp1r1a	2.35684	2.47733
Gstz1	2.35422	1.56832
Tspyl4	2.34653	2.55043
Gdf15	2.31479	2.37006
RGD1565682	2.2903	2.83007
Fam43a	2.26781	1.96633
Pi16	2.25485	2.23438
Nupr1	2.18042	1.70356
Fam3b	2.08957	1.77538
Slc1a4	2.06179	2.93666
Cmbl	1.92975	1.66193
Yars	1.89126	1.59921
Slc6a9	1.89064	1.89427
RGD1306750	1.87334	2.06479
Eif4ebp1	1.85465	1.5298
Psph	1.81383	1.61515
Gsto1	1.77399	1.67887
Slc43a2	1.76696	1.66855
Fam20a	1.76665	1.59562
Arg1	1.75614	1.39651
Bmyc	1.72691	1.40639
Glul	1.66274	1.52856
Gpt	1.64874	1.5978
C2cd5	1.64609	1.55617
Mars	1.63215	1.4787
Gpld1	1.58213	1.49157
Txnip	1.57341	1.50366
Rps4x	1.5686	1.51969
Mapkapk3	1.56247	1.42943
Sars	1.56164	1.41145
Pim3	1.54875	1.39074
Elmo1	1.54697	1.52317
Gcat	1.54255	1.58653
Rpsa	1.51411	1.32071
Hadhb	1.50054	1.37395
Rpl35	1.50024	1.2978
Shmt2	1.49509	1.63639
Galm	1.48132	1.58737
Sfxn1	1.47808	1.45015
Lcmt1	1.47745	1.50381
Abhd17c	1.46292	1.421
Gsn	1.46254	1.41247
Rps7	1.45006	1.29436
Bcl2l14	1.42477	1.60594
Aars	1.42386	1.60123
Ipo5	1.41541	1.29402
Rpl36al	1.41376	1.41585
RGD1562469	1.40924	1.41855
Arhgap29	1.4078	1.60178
Nars	1.39605	1.52372
Mybbp1a	1.39465	1.33075
Aldh3a2	1.3938	1.35375
Rplp0	1.39309	1.26209
Eprs	1.3887	1.33481
Naca	1.36787	1.25768
Rplp1	1.35438	1.42916
Eno1	1.34775	1.35283
Pkn3	1.33145	1.32597
Xbp1	1.32376	1.38038
Pabpc1	1.31752	1.36066
Prom2	1.27156	1.31181
Ern1	1.24946	1.44693
Lasp1	-1.23935	-1.33338
Col4a1	-1.29116	-1.38152
Ywhaz	-1.29155	-1.23321
Irf6	-1.29554	-1.33402
Mccc2	-1.29918	-1.40524
Klk1c2	-1.32491	-1.43212
Gpam	-1.32781	-1.39636
Serinc2	-1.33712	-1.39851
Sypl1	-1.34011	-1.35415
LOC100911764	-1.34514	-1.6042
Wls	-1.3477	-1.55588
Znf740	-1.34982	-1.31421
Gpr155	-1.35614	-1.41959
Ahcyl2	-1.3876	-1.50412
Dpy19l3	-1.38858	-1.5672
Clasp2	-1.4005	-1.36037
Ehd4	-1.402	-1.37357
C1galt1	-1.40449	-1.34355
Fam102a	-1.40773	-1.3399
Sox10	-1.41451	-1.50249
Lpo	-1.41493	-1.62915
Ceacam1	-1.42229	-1.39978
Nfib	-1.42299	-1.44882
Ahdc1	-1.43127	-2.01809
Ube2h	-1.4324	-1.33732
Asxl1	-1.43758	-1.75981
Jade1	-1.44827	-1.3302
Itga6	-1.45127	-1.26761
Zfp191	-1.46248	-1.49163
Wnt4	-1.47787	-1.76685
Qsox2	-1.48821	-1.40769
Mtmr10	-1.49471	-1.44285
Wwp1	-1.49767	-1.37188
Rassf3	-1.50246	-1.36296
Osbpl1a	-1.51202	-1.3448
Mast3	-1.52451	-1.64106
Slc43a1	-1.52607	-1.42876
Dgka	-1.5273	-1.6098
Satb1	-1.53065	-1.48438
Fam84a	-1.53152	-1.48227
Tgfb2	-1.53241	-1.43568
RGD1305464	-1.54251	-1.50343
Fgd6	-1.55178	-1.48704
Ccl6	-1.5518	-1.73932
Ucp2	-1.5538	-1.67222
Sgpp1	-1.55645	-1.47786
Tp53inp2	-1.56198	-1.37592
Col4a2	-1.56406	-1.62383
Abhd8	-1.57171	-1.60453
St6gal1	-1.57677	-1.53833
Hk2	-1.57723	-1.81623
Bach2	-1.59017	-2.03172
Cnot6	-1.59646	-1.39118
Ubfd1	-1.60442	-1.70036
Kctd9	-1.60666	-1.47548
Trim16	-1.63153	-1.49391
Ctdspl	-1.63959	-1.95847
Slco2a1	-1.64561	-2.17105
Ano1	-1.6513	-1.69426
Slc26a9	-1.67576	-1.5738
Maged2	-1.68058	-1.55957
Zfp185	-1.69681	-1.90396
Ace	-1.70496	-2.76561
Csad	-1.70607	-1.8448
Xk	-1.70785	-1.65748
Lcn2	-1.70872	-1.76896
Epha4	-1.7307	-1.77629
Ctr9	-1.73959	-1.48181
Mks1	-1.76431	-1.87775
Dpy19l4	-1.78707	-1.78702
Egf	-1.80332	-2.21614
RGD1565616	-1.83113	-1.78208
Gpsm1	-1.84273	-1.69366
Fgfrl1	-1.9014	-2.21564
Apobr	-1.92663	-1.50323
Pmepa1	-1.94261	-1.718
Kcne1	-1.95195	-2.05718
Nav1	-1.95892	-1.69478
Prr15l	-1.96986	-1.70003
Klf4	-1.97706	-1.65152
Lppr4	-1.97861	-1.54599
Ccnd1	-1.97892	-2.17572
Clip2	-1.9849	-1.52518
Pak1	-2.0115	-1.77183
Slc45a3	-2.05318	-1.71342
Thbs1	-2.11509	-1.71947
Slc15a2	-2.14445	-1.74916
Larp4b	-2.15207	-1.72527
Papln	-2.15418	-1.92292
Mcc	-2.16476	-2.67724
Serpinb11	-2.1985	-2.15167
Btd	-2.19859	-1.72788
Rhpn1	-2.23336	-1.83359
Adarb1	-2.28377	-2.36476
Slc29a1	-2.3171	-2.18973
Arsg	-2.32834	-1.58459
B4galt6	-2.35481	-1.82869
Cacnb3	-2.47008	-1.94973
Cpm	-2.57617	-1.95569
Thrsp	-2.59112	-1.68831
AABR07003250.1	-2.64272	-2.54588
Pdia5	-2.82321	-2.21014
Wipi1	-2.85776	-1.60646
Atp4a	-3.09425	-1.89668
Mff	-3.12524	-2.62847
Tmod2	-3.40541	-3.01304
Dram1	-3.78769	-2.68589
Angptl4	-4.25246	-3.51176
Abat	-4.36243	-3.50235
Cldn6	-4.39865	-2.54836
Mgat4a	-4.52466	-5.02263
Slc26a7	-4.80491	-4.87429
Vcan	-4.82117	-5.0221
Tdrp	-5.06051	-2.84499
Slco1a1	-6.68285	-10.6513
Fgfr3	-7.73912	-4.88323
B4galt1	-8.36634	-3.52037
LOC100912599	-11.6568	13.3529
Shisa2	-14.5604	-22.4464
Cyss	-15.261	-34.8359
LOC100910275	-17.281	-5.5786
Echs1	-20.5967	-25.1888
Htr1b	-24.9399	-7.55722
Vcsa2	-49.7418	-14.4336
Siglec15	-166.306	-22.3587
AABR07048322.1	-378.932	-680.595
