# Supplementary material for: RNA-seq coupling two different methods of castration reveals new insights into androgen deficiency-caused degeneration of submaxillary gland in male Sprague Dawley rats
Source: BMC Genomics. 2022 Apr 7;23:279. doi: 10.1186/s12864-022-08521-9 (PMC8991617; doi:10.1186/s12864-022-08521-9)
Supplement: Supplementary file 4 — Additional file 4. Functional enrichment analysis of DEGs between groups and mDEGs using DAVID) Bioinformatics Resources. [file 12864_2022_8521_MOESM4_ESM.xlsx]

## Sheet: DEGs_Up_(ORC_Vs_EM)
Category	Term	Count	%	P-Value	Benjamini		Category	Term	Count	%	P-Value	Benjamini		Category	Term	Count	%	P-Value	Benjamini		Category	Term	Count	%	P-Value	Benjamini
GOTERM_BP_FAT	translation	85	25.4	7.1e-43	2.8e-39		GOTERM_CC_FAT	cytosolic ribosome	64	19.1	6.9e-47	3e-44		GOTERM_MF_FAT	structural constituent of ribosome	65	19.4	2.8e-42	2.2e-39		KEGG_PATHWAY	Ribosome	61	18.2	2.3e-55	4.4e-53
GOTERM_BP_FAT	peptide biosynthetic process	85	25.4	4.8e-42	9.4e-39		GOTERM_CC_FAT	ribosomal subunit	67	20	1.1e-44	2.4e-42		GOTERM_MF_FAT	poly(A) RNA binding	82	24.5	2.8e-27	1e-24		KEGG_PATHWAY	Biosynthesis of amino acids	9	2.7	0.00081	0.041
GOTERM_BP_FAT	peptide metabolic process	90	26.9	1.6e-41	2e-38		GOTERM_CC_FAT	ribosome	71	21.2	2.9e-41	4.3e-39		GOTERM_MF_FAT	RNA binding	96	28.7	3.8e-27	1e-24		KEGG_PATHWAY	Oxidative phosphorylation	12	3.6	0.00082	0.041
GOTERM_BP_FAT	organonitrogen compound biosynthetic process	107	31.9	2.1e-41	2e-38		GOTERM_CC_FAT	cytosolic part	67	20	1.5e-40	1.6e-38		GOTERM_MF_FAT	structural molecule activity	66	19.7	4.8e-25	9.4e-23		KEGG_PATHWAY	Biosynthesis of antibiotics	15	4.5	0.00099	0.041
GOTERM_BP_FAT	amide biosynthetic process	87	26	3.7e-41	2.9e-38		GOTERM_CC_FAT	cytosolic large ribosomal subunit	39	11.6	2.3e-28	2e-26		GOTERM_MF_FAT	rRNA binding	22	6.6	4.2e-18	6.6e-16		KEGG_PATHWAY	Parkinson's disease	12	3.6	0.0013	0.041
GOTERM_BP_FAT	cellular amide metabolic process	92	27.5	5.6e-38	3.7e-35		GOTERM_CC_FAT	intracellular ribonucleoprotein complex	80	23.9	9.6e-27	5.9e-25		GOTERM_MF_FAT	nucleic acid binding	108	32.2	1.1e-08	1.5e-06		KEGG_PATHWAY	Aminoacyl-tRNA biosynthesis	8	2.4	0.0015	0.041
GOTERM_BP_FAT	ribosome biogenesis	36	10.7	1.1e-18	6.4e-16		GOTERM_CC_FAT	ribonucleoprotein complex	80	23.9	1e-26	5.9e-25		GOTERM_MF_FAT	organic cyclic compound binding	144	43	4.4e-08	5e-06		KEGG_PATHWAY	Metabolic pathways	49	14.6	0.0015	0.041
GOTERM_BP_FAT	ribonucleoprotein complex biogenesis	39	11.6	8.7e-16	4.2e-13		GOTERM_CC_FAT	large ribosomal subunit	41	12.2	1.1e-26	5.9e-25		GOTERM_MF_FAT	heterocyclic compound binding	142	42.4	6.2e-08	6.1e-06		KEGG_PATHWAY	Alzheimer's disease	13	3.9	0.0017	0.042
GOTERM_BP_FAT	rRNA processing	23	6.9	1.3e-12	5.6e-10		GOTERM_CC_FAT	cytosol	104	31	1e-20	5.1e-19		GOTERM_MF_FAT	mRNA binding	16	4.8	2.5e-06	0.00022		KEGG_PATHWAY	Non-alcoholic fatty liver disease (NAFLD)	12	3.6	0.0021	0.046
GOTERM_BP_FAT	rRNA metabolic process	23	6.9	2.2e-12	8.7e-10		GOTERM_CC_FAT	cytosolic small ribosomal subunit	26	7.8	1.3e-19	5.6e-18		GOTERM_MF_FAT	large ribosomal subunit rRNA binding	6	1.8	5.6e-06	0.00044		KEGG_PATHWAY	Glycine, serine and threonine metabolism	6	1.8	0.0025	0.048
GOTERM_BP_FAT	ncRNA metabolic process	32	9.6	1.6e-11	5.7e-09		GOTERM_CC_FAT	small ribosomal subunit	28	8.4	3.3e-19	1.3e-17		GOTERM_MF_FAT	5S rRNA binding	5	1.5	1e-05	0.00073		KEGG_PATHWAY	Huntington's disease	13	3.9	0.0043	0.075
GOTERM_BP_FAT	cellular amino acid metabolic process	23	6.9	2.2e-11	7e-09		GOTERM_CC_FAT	focal adhesion	42	12.5	1.3e-17	4.7e-16		GOTERM_MF_FAT	aminoacyl-tRNA ligase activity	8	2.4	2e-05	0.0011		KEGG_PATHWAY	Alanine, aspartate and glutamate metabolism	5	1.5	0.01	0.16
GOTERM_BP_FAT	cytoplasmic translation	16	4.8	5.7e-11	1.7e-08		GOTERM_CC_FAT	cell-substrate adherens junction	42	12.5	2e-17	6.8e-16		GOTERM_MF_FAT	ligase activity, forming carbon-oxygen bonds	8	2.4	2e-05	0.0011		KEGG_PATHWAY	Cardiac muscle contraction	7	2.1	0.012	0.18
GOTERM_BP_FAT	cellular macromolecule biosynthetic process	127	37.9	2.7e-10	7.6e-08		GOTERM_CC_FAT	cell-substrate junction	42	12.5	3.2e-17	9.9e-16		GOTERM_MF_FAT	ligase activity, forming aminoacyl-tRNA and related compounds	8	2.4	2e-05	0.0011		KEGG_PATHWAY	Carbon metabolism	7	2.1	0.078	1
GOTERM_BP_FAT	ribosome assembly	15	4.5	5.6e-10	1.5e-07		GOTERM_CC_FAT	extracellular exosome	117	34.9	4.2e-17	1.2e-15		GOTERM_MF_FAT	heme-copper terminal oxidase activity	5	1.5	0.0021	0.099		KEGG_PATHWAY	Arginine biosynthesis	3	0.9	0.086	1
GOTERM_BP_FAT	gene expression	132	39.4	1.3e-09	3.2e-07		GOTERM_CC_FAT	extracellular vesicle	117	34.9	6.5e-17	1.8e-15		GOTERM_MF_FAT	oxidoreductase activity, acting on a heme group of donors, oxygen as acceptor	5	1.5	0.0021	0.099
GOTERM_BP_FAT	ncRNA processing	24	7.2	6.9e-09	1.6e-06		GOTERM_CC_FAT	extracellular organelle	117	34.9	7.5e-17	1.9e-15		GOTERM_MF_FAT	cytochrome-c oxidase activity	5	1.5	0.0021	0.099
GOTERM_BP_FAT	ribosomal small subunit biogenesis	14	4.2	2.7e-08	5.8e-06		GOTERM_CC_FAT	adherens junction	49	14.6	1e-14	2.5e-13		GOTERM_MF_FAT	oxidoreductase activity, acting on a heme group of donors	5	1.5	0.0024	0.1
GOTERM_BP_FAT	liver regeneration	11	3.3	2.9e-08	5.9e-06		GOTERM_CC_FAT	anchoring junction	49	14.6	2.5e-14	5.8e-13		GOTERM_MF_FAT	ligase activity	13	3.9	0.0025	0.1
GOTERM_BP_FAT	ribosomal large subunit biogenesis	13	3.9	8.3e-08	1.6e-05		GOTERM_CC_FAT	membrane-bounded vesicle	122	36.4	1.2e-11	2.5e-10		GOTERM_MF_FAT	poly(U) RNA binding	4	1.2	0.0029	0.11
GOTERM_BP_FAT	cellular component biogenesis	81	24.2	4e-07	7.5e-05		GOTERM_CC_FAT	extracellular region part	127	37.9	4.6e-10	9.5e-09		GOTERM_MF_FAT	hydrogen ion transmembrane transporter activity	8	2.4	0.0035	0.13
GOTERM_BP_FAT	carboxylic acid metabolic process	35	10.4	7.8e-07	0.00014		GOTERM_CC_FAT	extracellular region	133	39.7	6.3e-09	1.2e-07		GOTERM_MF_FAT	electron carrier activity	7	2.1	0.0044	0.16
GOTERM_BP_FAT	oxoacid metabolic process	35	10.4	8.8e-07	0.00015		GOTERM_CC_FAT	nucleolus	45	13.4	1.3e-08	2.4e-07		GOTERM_MF_FAT	poly-pyrimidine tract binding	4	1.2	0.0047	0.16
GOTERM_BP_FAT	ribonucleoprotein complex assembly	18	5.4	1.1e-06	0.00017		GOTERM_CC_FAT	organelle inner membrane	30	9	1.3e-07	2.4e-06		GOTERM_MF_FAT	ribonucleoprotein complex binding	8	2.4	0.0071	0.23
GOTERM_BP_FAT	organic acid metabolic process	37	11	1.2e-06	0.00018		GOTERM_CC_FAT	mitochondrial inner membrane	28	8.4	1.6e-07	2.8e-06		GOTERM_MF_FAT	5.8S rRNA binding	3	0.9	0.0078	0.24
GOTERM_BP_FAT	ribonucleoprotein complex subunit organization	18	5.4	1.9e-06	0.00029		GOTERM_CC_FAT	mitochondrial part	42	12.5	1.8e-07	3.1e-06		GOTERM_MF_FAT	carbon-oxygen lyase activity	6	1.8	0.0086	0.26
GOTERM_BP_FAT	ribonucleoside triphosphate metabolic process	17	5.1	6.6e-06	0.00092		GOTERM_CC_FAT	mitochondrial membrane	34	10.1	2.1e-07	3.5e-06		GOTERM_MF_FAT	beta-amyloid binding	4	1.2	0.017	0.48
GOTERM_BP_FAT	alpha-amino acid metabolic process	15	4.5	7e-06	0.00092		GOTERM_CC_FAT	mitochondrial envelope	35	10.4	3.9e-07	6e-06		GOTERM_MF_FAT	small ribosomal subunit rRNA binding	3	0.9	0.018	0.48
GOTERM_BP_FAT	RNA processing	31	9.3	7.2e-06	0.00092		GOTERM_CC_FAT	cell junction	53	15.8	3.2e-06	4.7e-05		GOTERM_MF_FAT	pyridoxal phosphate binding	5	1.5	0.018	0.48
GOTERM_BP_FAT	cellular amino acid biosynthetic process	9	2.7	7.3e-06	0.00092		GOTERM_CC_FAT	mitochondrion	66	19.7	3.8e-06	5.5e-05		GOTERM_MF_FAT	translation initiation factor binding	4	1.2	0.024	0.62
GOTERM_BP_FAT	liver development	16	4.8	7.3e-06	0.00092		GOTERM_CC_FAT	organelle envelope	44	13.1	7.1e-06	9.9e-05		GOTERM_MF_FAT	translation factor activity, RNA binding	6	1.8	0.025	0.62
GOTERM_BP_FAT	hepaticobiliary system development	16	4.8	8.6e-06	0.0011		GOTERM_CC_FAT	envelope	44	13.1	8.6e-06	0.00012		GOTERM_MF_FAT	neutral amino acid transmembrane transporter activity	4	1.2	0.026	0.62
GOTERM_BP_FAT	macromolecular complex assembly	51	15.2	1.3e-05	0.0015		GOTERM_CC_FAT	mitochondrial membrane part	17	5.1	1.9e-05	0.00026		GOTERM_MF_FAT	NADH dehydrogenase (quinone) activity	4	1.2	0.028	0.62
GOTERM_BP_FAT	tRNA aminoacylation for protein translation	8	2.4	1.9e-05	0.0022		GOTERM_CC_FAT	polysome	8	2.4	6.7e-05	0.00086		GOTERM_MF_FAT	NADH dehydrogenase (ubiquinone) activity	4	1.2	0.028	0.62
GOTERM_BP_FAT	nucleoside triphosphate metabolic process	17	5.1	2e-05	0.0022		GOTERM_CC_FAT	mitochondrial protein complex	14	4.2	0.00013	0.0016		GOTERM_MF_FAT	cation transmembrane transporter activity	18	5.4	0.028	0.62
GOTERM_BP_FAT	purine ribonucleoside triphosphate metabolic process	16	4.8	2e-05	0.0022		GOTERM_CC_FAT	mitochondrial respiratory chain	9	2.7	0.00091	0.011		GOTERM_MF_FAT	deacetylase activity	4	1.2	0.032	0.67
GOTERM_BP_FAT	response to interleukin-4	7	2.1	2.6e-05	0.0028		GOTERM_CC_FAT	inner mitochondrial membrane protein complex	11	3.3	0.00097	0.011		GOTERM_MF_FAT	NADH dehydrogenase activity	4	1.2	0.032	0.67
GOTERM_BP_FAT	purine nucleoside triphosphate metabolic process	16	4.8	3e-05	0.0031		GOTERM_CC_FAT	respiratory chain	9	2.7	0.0015	0.018		GOTERM_MF_FAT	heat shock protein binding	6	1.8	0.036	0.73
GOTERM_BP_FAT	tRNA aminoacylation	8	2.4	3.3e-05	0.0033		GOTERM_CC_FAT	respiratory chain complex	8	2.4	0.0028	0.031		GOTERM_MF_FAT	peroxidase activity	4	1.2	0.038	0.73
GOTERM_BP_FAT	ATP metabolic process	15	4.5	3.4e-05	0.0033		GOTERM_CC_FAT	myelin sheath	12	3.6	0.0054	0.059		GOTERM_MF_FAT	oxygen transporter activity	3	0.9	0.038	0.73
GOTERM_BP_FAT	ribosomal large subunit assembly	7	2.1	3.7e-05	0.0034		GOTERM_CC_FAT	integral component of mitochondrial membrane	6	1.8	0.0068	0.072		GOTERM_MF_FAT	monovalent inorganic cation transmembrane transporter activity	12	3.6	0.039	0.73
GOTERM_BP_FAT	amino acid activation	8	2.4	3.7e-05	0.0034		GOTERM_CC_FAT	intrinsic component of mitochondrial membrane	6	1.8	0.0073	0.075		GOTERM_MF_FAT	single-stranded RNA binding	5	1.5	0.039	0.73
GOTERM_BP_FAT	purine nucleoside metabolic process	18	5.4	3.9e-05	0.0035		GOTERM_CC_FAT	A band	5	1.5	0.0096	0.097		GOTERM_MF_FAT	cofactor binding	11	3.3	0.042	0.76
GOTERM_BP_FAT	cellular macromolecular complex assembly	34	10.1	4e-05	0.0035		GOTERM_CC_FAT	mitochondrial matrix	13	3.9	0.013	0.13		GOTERM_MF_FAT	oxidoreductase activity, acting on peroxide as acceptor	4	1.2	0.043	0.76
GOTERM_BP_FAT	purine ribonucleoside monophosphate metabolic process	16	4.8	4.9e-05	0.0042		GOTERM_CC_FAT	polysomal ribosome	3	0.9	0.014	0.14		GOTERM_MF_FAT	methyltransferase activity	8	2.4	0.045	0.78
GOTERM_BP_FAT	nucleoside metabolic process	19	5.7	5e-05	0.0042		GOTERM_CC_FAT	integral component of organelle membrane	9	2.7	0.015	0.15		GOTERM_MF_FAT	antioxidant activity	5	1.5	0.048	0.81
GOTERM_BP_FAT	purine nucleoside monophosphate metabolic process	16	4.8	5.1e-05	0.0043		GOTERM_CC_FAT	intrinsic component of organelle membrane	9	2.7	0.017	0.16		GOTERM_MF_FAT	haptoglobin binding	2	0.6	0.051	0.81
GOTERM_BP_FAT	posttranscriptional regulation of gene expression	20	6	5.8e-05	0.0047		GOTERM_CC_FAT	nucleolar part	6	1.8	0.018	0.16		GOTERM_MF_FAT	glutamate decarboxylase activity	2	0.6	0.051	0.81
GOTERM_BP_FAT	regulation of translation	18	5.4	6.9e-05	0.0055		GOTERM_CC_FAT	NADH dehydrogenase complex	5	1.5	0.03	0.25		GOTERM_MF_FAT	valine-tRNA ligase activity	2	0.6	0.051	0.81
GOTERM_BP_FAT	ribonucleoside monophosphate metabolic process	16	4.8	7.5e-05	0.0059		GOTERM_CC_FAT	mitochondrial respiratory chain complex I	5	1.5	0.03	0.25		GOTERM_MF_FAT	tRNA binding	4	1.2	0.053	0.81
GOTERM_BP_FAT	ribonucleoside metabolic process	18	5.4	8.3e-05	0.0063		GOTERM_CC_FAT	respiratory chain complex I	5	1.5	0.03	0.25		GOTERM_MF_FAT	oxidoreductase activity, acting on NAD(P)H, quinone or similar compound as acceptor	4	1.2	0.053	0.81
GOTERM_BP_FAT	glycosyl compound metabolic process	19	5.7	0.00011	0.0083		GOTERM_CC_FAT	preribosome	6	1.8	0.03	0.25		GOTERM_MF_FAT	protein methyltransferase activity	5	1.5	0.056	0.83
GOTERM_BP_FAT	purine ribonucleoside metabolic process	17	5.1	0.00012	0.0085		GOTERM_CC_FAT	hemoglobin complex	3	0.9	0.038	0.32		GOTERM_MF_FAT	inorganic cation transmembrane transporter activity	15	4.5	0.056	0.83
GOTERM_BP_FAT	ribosomal small subunit assembly	7	2.1	0.00013	0.0093		GOTERM_CC_FAT	IRE1-RACK1-PP2A complex	2	0.6	0.042	0.33		GOTERM_MF_FAT	transferase activity, transferring one-carbon groups	8	2.4	0.058	0.84
GOTERM_BP_FAT	nucleoside monophosphate metabolic process	16	4.8	0.00013	0.0093		GOTERM_CC_FAT	extracellular matrix	17	5.1	0.043	0.34		GOTERM_MF_FAT	hydro-lyase activity	4	1.2	0.061	0.87
GOTERM_BP_FAT	cellular response to interleukin-4	6	1.8	0.00015	0.01		GOTERM_CC_FAT	mitochondrial respiratory chain complex IV	3	0.9	0.043	0.34		GOTERM_MF_FAT	translation elongation factor activity	3	0.9	0.064	0.9
GOTERM_BP_FAT	regulation of cellular amide metabolic process	18	5.4	0.00017	0.012		GOTERM_CC_FAT	respiratory chain complex IV	3	0.9	0.054	0.41		GOTERM_MF_FAT	ribosome binding	4	1.2	0.072	1
GOTERM_BP_FAT	response to oxygen-containing compound	54	16.1	0.00018	0.012		GOTERM_CC_FAT	Lewy body	2	0.6	0.062	0.46		GOTERM_MF_FAT	active ion transmembrane transporter activity	5	1.5	0.087	1
GOTERM_BP_FAT	organ regeneration	11	3.3	0.0002	0.013		GOTERM_CC_FAT	organelle outer membrane	8	2.4	0.062	0.46		GOTERM_MF_FAT	small molecule binding	53	15.8	0.088	1
GOTERM_BP_FAT	translational elongation	8	2.4	0.0002	0.013		GOTERM_CC_FAT	integral component of mitochondrial outer membrane	3	0.9	0.065	0.47		GOTERM_MF_FAT	histone deacetylase activity	3	0.9	0.089	1
GOTERM_BP_FAT	macromolecular complex subunit organization	61	18.2	0.00021	0.013		GOTERM_CC_FAT	intrinsic component of mitochondrial outer membrane	3	0.9	0.071	0.5		GOTERM_MF_FAT	protein deacetylase activity	3	0.9	0.094	1
GOTERM_BP_FAT	alpha-amino acid biosynthetic process	8	2.4	0.00026	0.016		GOTERM_CC_FAT	outer membrane	8	2.4	0.072	0.5		GOTERM_MF_FAT	oxidoreductase activity, acting on CH-OH group of donors	6	1.8	0.098	1
GOTERM_BP_FAT	organophosphate metabolic process	33	9.9	0.00027	0.017		GOTERM_CC_FAT	mitochondrial intermembrane space	5	1.5	0.073	0.5		GOTERM_MF_FAT	phosphatase inhibitor activity	3	0.9	0.1	1
GOTERM_BP_FAT	intrinsic apoptotic signaling pathway	15	4.5	0.00033	0.02		GOTERM_CC_FAT	mitochondrial outer membrane	7	2.1	0.079	0.53		GOTERM_MF_FAT	oxygen binding	3	0.9	0.1	1
GOTERM_BP_FAT	nucleoside triphosphate biosynthetic process	8	2.4	0.00045	0.027		GOTERM_CC_FAT	haptoglobin-hemoglobin complex	2	0.6	0.081	0.54
GOTERM_BP_FAT	positive regulation of hydrolase activity	27	8.1	0.0005	0.03		GOTERM_CC_FAT	GAIT complex	2	0.6	0.081	0.54
GOTERM_BP_FAT	gland development	23	6.9	0.00051	0.03		GOTERM_CC_FAT	cytoplasmic ribonucleoprotein granule	7	2.1	0.083	0.54
GOTERM_BP_FAT	maturation of SSU-rRNA	7	2.1	0.00052	0.03		GOTERM_CC_FAT	oxidoreductase complex	6	1.8	0.097	0.62
GOTERM_BP_FAT	organic acid biosynthetic process	14	4.2	0.00056	0.032
GOTERM_BP_FAT	generation of precursor metabolites and energy	16	4.8	0.00063	0.035
GOTERM_BP_FAT	positive regulation of translation	9	2.7	0.00071	0.039
GOTERM_BP_FAT	serine family amino acid metabolic process	6	1.8	0.00082	0.045
GOTERM_BP_FAT	regulation of cysteine-type endopeptidase activity	13	3.9	0.00092	0.049
GOTERM_BP_FAT	glutamine metabolic process	5	1.5	0.00095	0.05
GOTERM_BP_FAT	carboxylic acid biosynthetic process	13	3.9	0.001	0.054
GOTERM_BP_FAT	regeneration	14	4.2	0.0011	0.055
GOTERM_BP_FAT	ribonucleoside triphosphate biosynthetic process	7	2.1	0.0011	0.055
GOTERM_BP_FAT	regulation of cell death	45	13.4	0.0011	0.055
GOTERM_BP_FAT	maturation of SSU-rRNA from tricistronic rRNA transcript (SSU-rRNA, 5.8S rRNA, LSU-rRNA)	6	1.8	0.0011	0.055
GOTERM_BP_FAT	ribose phosphate metabolic process	20	6	0.0011	0.056
GOTERM_BP_FAT	positive regulation of cellular amide metabolic process	9	2.7	0.0014	0.07
GOTERM_BP_FAT	regulation of intrinsic apoptotic signaling pathway	10	3	0.0015	0.07
GOTERM_BP_FAT	glutamine family amino acid metabolic process	7	2.1	0.0015	0.07
GOTERM_BP_FAT	positive regulation of cysteine-type endopeptidase activity	9	2.7	0.0017	0.078
GOTERM_BP_FAT	L-serine biosynthetic process	3	0.9	0.0017	0.079
GOTERM_BP_FAT	positive regulation of molecular function	44	13.1	0.0018	0.083
GOTERM_BP_FAT	tRNA metabolic process	10	3	0.0019	0.086
GOTERM_BP_FAT	respiratory electron transport chain	7	2.1	0.002	0.087
GOTERM_BP_FAT	positive regulation of proteolysis	14	4.2	0.0021	0.092
GOTERM_BP_FAT	ribonucleotide metabolic process	19	5.7	0.0022	0.094
GOTERM_BP_FAT	nucleotide metabolic process	22	6.6	0.0022	0.094
GOTERM_BP_FAT	purine nucleoside monophosphate biosynthetic process	7	2.1	0.0022	0.094
GOTERM_BP_FAT	purine ribonucleoside monophosphate biosynthetic process	7	2.1	0.0022	0.094
GOTERM_BP_FAT	small molecule biosynthetic process	18	5.4	0.0023	0.094
GOTERM_BP_FAT	regulation of programmed cell death	41	12.2	0.0023	0.094
GOTERM_BP_FAT	serine family amino acid biosynthetic process	4	1.2	0.0024	0.097
GOTERM_BP_FAT	nucleoside phosphate metabolic process	22	6.6	0.0025	0.1
GOTERM_BP_FAT	electron transport chain	7	2.1	0.0027	0.11
GOTERM_BP_FAT	cellular component assembly	61	18.2	0.0028	0.11
GOTERM_BP_FAT	translational initiation	8	2.4	0.0029	0.11
GOTERM_BP_FAT	positive regulation of endopeptidase activity	9	2.7	0.0029	0.11
GOTERM_BP_FAT	nucleobase-containing small molecule metabolic process	23	6.9	0.0031	0.12
GOTERM_BP_FAT	nucleoside biosynthetic process	8	2.4	0.0034	0.13
GOTERM_BP_FAT	ribonucleoside biosynthetic process	8	2.4	0.0034	0.13
GOTERM_BP_FAT	regulation of cysteine-type endopeptidase activity involved in apoptotic process	11	3.3	0.0034	0.13
GOTERM_BP_FAT	glycosyl compound biosynthetic process	8	2.4	0.0038	0.14
GOTERM_BP_FAT	purine ribonucleotide metabolic process	18	5.4	0.0038	0.14
GOTERM_BP_FAT	ribonucleoside monophosphate biosynthetic process	7	2.1	0.0041	0.15
GOTERM_BP_FAT	threonine metabolic process	3	0.9	0.0042	0.15
GOTERM_BP_FAT	cellular response to Thyroid stimulating hormone	3	0.9	0.0042	0.15
GOTERM_BP_FAT	purine ribonucleoside triphosphate biosynthetic process	6	1.8	0.0042	0.15
GOTERM_BP_FAT	positive regulation of cysteine-type endopeptidase activity involved in apoptotic process	8	2.4	0.0043	0.15
GOTERM_BP_FAT	positive regulation of catalytic activity	36	10.7	0.0043	0.15
GOTERM_BP_FAT	response to organic substance	72	21.5	0.0043	0.15
GOTERM_BP_FAT	positive regulation of cell death	22	6.6	0.0044	0.15
GOTERM_BP_FAT	purine nucleoside triphosphate biosynthetic process	6	1.8	0.0045	0.15
GOTERM_BP_FAT	amino acid import	4	1.2	0.0046	0.15
GOTERM_BP_FAT	positive regulation of cellular protein metabolic process	38	11.3	0.0048	0.16
GOTERM_BP_FAT	positive regulation of peptidase activity	9	2.7	0.0049	0.16
GOTERM_BP_FAT	RNA phosphodiester bond hydrolysis, endonucleolytic	6	1.8	0.0049	0.16
GOTERM_BP_FAT	regulation of nuclease activity	4	1.2	0.0053	0.17
GOTERM_BP_FAT	regulation of apoptotic process	39	11.6	0.0056	0.18
GOTERM_BP_FAT	purine nucleoside biosynthetic process	7	2.1	0.0057	0.18
GOTERM_BP_FAT	purine ribonucleoside biosynthetic process	7	2.1	0.0057	0.18
GOTERM_BP_FAT	response to Thyroid stimulating hormone	3	0.9	0.0059	0.18
GOTERM_BP_FAT	purine-containing compound metabolic process	19	5.7	0.0059	0.18
GOTERM_BP_FAT	organelle assembly	22	6.6	0.006	0.18
GOTERM_BP_FAT	purine nucleotide metabolic process	18	5.4	0.006	0.18
GOTERM_BP_FAT	organic acid catabolic process	10	3	0.0061	0.19
GOTERM_BP_FAT	nucleoside monophosphate biosynthetic process	7	2.1	0.0066	0.2
GOTERM_BP_FAT	cell death	48	14.3	0.007	0.21
GOTERM_BP_FAT	programmed cell death	45	13.4	0.0074	0.22
GOTERM_BP_FAT	L-serine metabolic process	3	0.9	0.0077	0.23
GOTERM_BP_FAT	ncRNA 3'-end processing	4	1.2	0.0078	0.23
GOTERM_BP_FAT	positive regulation of protein metabolic process	39	11.6	0.008	0.23
GOTERM_BP_FAT	positive regulation of apoptotic process	20	6	0.0081	0.23
GOTERM_BP_FAT	formation of translation preinitiation complex	4	1.2	0.0088	0.25
GOTERM_BP_FAT	regulation of hydrolase activity	33	9.9	0.0089	0.25
GOTERM_BP_FAT	positive regulation of programmed cell death	20	6	0.009	0.25
GOTERM_BP_FAT	mRNA cleavage involved in mRNA processing	3	0.9	0.0098	0.27
GOTERM_BP_FAT	oxidation-reduction process	28	8.4	0.01	0.29
GOTERM_BP_FAT	ATP biosynthetic process	5	1.5	0.011	0.29
GOTERM_BP_FAT	carbohydrate derivative metabolic process	30	9	0.011	0.29
GOTERM_BP_FAT	response to hydrogen peroxide	9	2.7	0.011	0.3
GOTERM_BP_FAT	protein complex assembly	34	10.1	0.011	0.31
GOTERM_BP_FAT	protein complex biogenesis	34	10.1	0.012	0.31
GOTERM_BP_FAT	apoptotic signaling pathway	19	5.7	0.012	0.31
GOTERM_BP_FAT	oxidative phosphorylation	6	1.8	0.012	0.31
GOTERM_BP_FAT	regulation of endopeptidase activity	15	4.5	0.012	0.32
GOTERM_BP_FAT	cellular modified amino acid metabolic process	8	2.4	0.013	0.33
GOTERM_BP_FAT	cellular respiration	8	2.4	0.013	0.34
GOTERM_BP_FAT	positive regulation of endoplasmic reticulum unfolded protein response	3	0.9	0.015	0.38
GOTERM_BP_FAT	mitochondrial ATP synthesis coupled electron transport	5	1.5	0.015	0.38
GOTERM_BP_FAT	proton transport	8	2.4	0.015	0.39
GOTERM_BP_FAT	regulation of cellular protein metabolic process	55	16.4	0.015	0.39
GOTERM_BP_FAT	protein homooligomerization	12	3.6	0.016	0.39
GOTERM_BP_FAT	hydrogen transport	8	2.4	0.016	0.39
GOTERM_BP_FAT	hydrogen ion transmembrane transport	7	2.1	0.016	0.39
GOTERM_BP_FAT	response to ethanol	10	3	0.016	0.4
GOTERM_BP_FAT	regulation of protein metabolic process	58	17.3	0.016	0.4
GOTERM_BP_FAT	response to reactive oxygen species	11	3.3	0.017	0.41
GOTERM_BP_FAT	regulation of apoptotic signaling pathway	14	4.2	0.017	0.41
GOTERM_BP_FAT	regulation of proteolysis	21	6.3	0.017	0.41
GOTERM_BP_FAT	response to organonitrogen compound	29	8.7	0.017	0.41
GOTERM_BP_FAT	intrinsic apoptotic signaling pathway in response to endoplasmic reticulum stress	5	1.5	0.019	0.44
GOTERM_BP_FAT	small molecule catabolic process	11	3.3	0.019	0.44
GOTERM_BP_FAT	energy derivation by oxidation of organic compounds	10	3	0.019	0.44
GOTERM_BP_FAT	response to nitrogen compound	31	9.3	0.019	0.44
GOTERM_BP_FAT	single-organism catabolic process	21	6.3	0.019	0.44
GOTERM_BP_FAT	apoptotic process	41	12.2	0.019	0.44
GOTERM_BP_FAT	regulation of peptidase activity	15	4.5	0.019	0.44
GOTERM_BP_FAT	ATP synthesis coupled electron transport	5	1.5	0.02	0.44
GOTERM_BP_FAT	maturation of LSU-rRNA from tricistronic rRNA transcript (SSU-rRNA, 5.8S rRNA, LSU-rRNA)	3	0.9	0.02	0.44
GOTERM_BP_FAT	positive regulation of nuclease activity	3	0.9	0.02	0.44
GOTERM_BP_FAT	endonucleolytic cleavage of tricistronic rRNA transcript (SSU-rRNA, 5.8S rRNA, LSU-rRNA)	3	0.9	0.02	0.44
GOTERM_BP_FAT	IRES-dependent translational initiation	3	0.9	0.02	0.44
GOTERM_BP_FAT	regulation of translational elongation	4	1.2	0.02	0.44
GOTERM_BP_FAT	maturation of LSU-rRNA	4	1.2	0.02	0.44
GOTERM_BP_FAT	neutral amino acid transport	4	1.2	0.02	0.44
GOTERM_BP_FAT	negative regulation of intrinsic apoptotic signaling pathway	6	1.8	0.021	0.46
GOTERM_BP_FAT	cellular lipid metabolic process	25	7.5	0.021	0.46
GOTERM_BP_FAT	alpha-amino acid catabolic process	5	1.5	0.022	0.47
GOTERM_BP_FAT	phosphate-containing compound metabolic process	65	19.4	0.023	0.49
GOTERM_BP_FAT	RNA phosphodiester bond hydrolysis	7	2.1	0.023	0.49
GOTERM_BP_FAT	endonucleolytic cleavage involved in rRNA processing	3	0.9	0.023	0.49
GOTERM_BP_FAT	phosphorus metabolic process	65	19.4	0.024	0.5
GOTERM_BP_FAT	transmembrane transport	33	9.9	0.025	0.52
GOTERM_BP_FAT	response to alcohol	11	3.3	0.025	0.52
GOTERM_BP_FAT	regulation of fatty acid biosynthetic process	4	1.2	0.025	0.53
GOTERM_BP_FAT	endoplasmic reticulum unfolded protein response	5	1.5	0.026	0.53
GOTERM_BP_FAT	regulation of protein kinase B signaling	7	2.1	0.026	0.53
GOTERM_BP_FAT	regulation of generation of precursor metabolites and energy	6	1.8	0.026	0.53
GOTERM_BP_FAT	regulation of mitochondrion organization	9	2.7	0.027	0.54
GOTERM_BP_FAT	mitochondrial electron transport, cytochrome c to oxygen	3	0.9	0.027	0.54
GOTERM_BP_FAT	rRNA-containing ribonucleoprotein complex export from nucleus	3	0.9	0.027	0.54
GOTERM_BP_FAT	cellular response to unfolded protein	5	1.5	0.027	0.54
GOTERM_BP_FAT	carboxylic acid catabolic process	8	2.4	0.027	0.54
GOTERM_BP_FAT	protein complex subunit organization	35	10.4	0.028	0.55
GOTERM_BP_FAT	cap-independent translational initiation	3	0.9	0.03	0.59
GOTERM_BP_FAT	mitochondrion organization	19	5.7	0.031	0.6
GOTERM_BP_FAT	regulation of catalytic activity	48	14.3	0.031	0.6
GOTERM_BP_FAT	regulation of ion homeostasis	9	2.7	0.031	0.61
GOTERM_BP_FAT	lipid metabolic process	30	9	0.032	0.61
GOTERM_BP_FAT	positive regulation of apoptotic signaling pathway	8	2.4	0.032	0.61
GOTERM_BP_FAT	regulation of molecular function	58	17.3	0.033	0.63
GOTERM_BP_FAT	negative regulation of intracellular signal transduction	15	4.5	0.034	0.63
GOTERM_BP_FAT	glycine metabolic process	3	0.9	0.034	0.63
GOTERM_BP_FAT	negative regulation of defense response to virus	3	0.9	0.034	0.63
GOTERM_BP_FAT	negative regulation of Rho protein signal transduction	3	0.9	0.034	0.63
GOTERM_BP_FAT	response to toxic substance	10	3	0.034	0.64
GOTERM_BP_FAT	cellular response to oxygen-containing compound	28	8.4	0.036	0.66
GOTERM_BP_FAT	RNA 3'-end processing	5	1.5	0.037	0.68
GOTERM_BP_FAT	response to endogenous stimulus	43	12.8	0.037	0.68
GOTERM_BP_FAT	cytoplasmic translational initiation	3	0.9	0.038	0.68
GOTERM_BP_FAT	oxygen transport	3	0.9	0.038	0.68
GOTERM_BP_FAT	cellular response to organonitrogen compound	17	5.1	0.039	0.7
GOTERM_BP_FAT	cellular lipid catabolic process	8	2.4	0.039	0.71
GOTERM_BP_FAT	positive regulation of protein catabolic process	8	2.4	0.04	0.72
GOTERM_BP_FAT	regulation of endoplasmic reticulum unfolded protein response	3	0.9	0.042	0.74
GOTERM_BP_FAT	response to selenium ion	3	0.9	0.042	0.74
GOTERM_BP_FAT	regulation of cellular response to insulin stimulus	5	1.5	0.042	0.74
GOTERM_BP_FAT	protein kinase B signaling	7	2.1	0.043	0.76
GOTERM_BP_FAT	muscle adaptation	6	1.8	0.044	0.77
GOTERM_BP_FAT	positive regulation of cellular protein catabolic process	6	1.8	0.044	0.77
GOTERM_BP_FAT	response to folic acid	3	0.9	0.046	0.79
GOTERM_BP_FAT	organonitrogen compound catabolic process	10	3	0.047	0.81
GOTERM_BP_FAT	response to ischemia	4	1.2	0.047	0.81
GOTERM_BP_FAT	aspartate family amino acid metabolic process	4	1.2	0.049	0.83
GOTERM_BP_FAT	negative regulation of endoplasmic reticulum stress-induced intrinsic apoptotic signaling pathway	3	0.9	0.05	0.83
GOTERM_BP_FAT	hydrogen peroxide catabolic process	3	0.9	0.05	0.83
GOTERM_BP_FAT	mRNA cleavage	3	0.9	0.05	0.83
GOTERM_BP_FAT	maturation of 5.8S rRNA from tricistronic rRNA transcript (SSU-rRNA, 5.8S rRNA, LSU-rRNA)	3	0.9	0.05	0.83
GOTERM_BP_FAT	nitrogen compound transport	19	5.7	0.05	0.83
GOTERM_BP_FAT	valyl-tRNA aminoacylation	2	0.6	0.051	0.83
GOTERM_BP_FAT	endonucleolytic cleavage to generate mature 3'-end of SSU-rRNA from (SSU-rRNA, 5.8S rRNA, LSU-rRNA)	2	0.6	0.051	0.83
GOTERM_BP_FAT	angiotensin-mediated drinking behavior	2	0.6	0.051	0.83
GOTERM_BP_FAT	peptidyl-glutamine methylation	2	0.6	0.051	0.83
GOTERM_BP_FAT	negative regulation of extracellular matrix disassembly	2	0.6	0.051	0.83
GOTERM_BP_FAT	rRNA export from nucleus	2	0.6	0.051	0.83
GOTERM_BP_FAT	regulation of L-arginine import	2	0.6	0.051	0.83
GOTERM_BP_FAT	NIK/NF-kappaB signaling	4	1.2	0.052	0.84
GOTERM_BP_FAT	lipid modification	8	2.4	0.053	0.86
GOTERM_BP_FAT	renal sodium excretion	3	0.9	0.054	0.87
GOTERM_BP_FAT	regulation of RNA splicing	6	1.8	0.055	0.88
GOTERM_BP_FAT	cellular response to topologically incorrect protein	5	1.5	0.055	0.88
GOTERM_BP_FAT	cellular response to carbohydrate stimulus	7	2.1	0.056	0.89
GOTERM_BP_FAT	positive regulation of cellular catabolic process	8	2.4	0.057	0.89
GOTERM_BP_FAT	response to unfolded protein	5	1.5	0.057	0.89
GOTERM_BP_FAT	positive regulation of proteasomal protein catabolic process	5	1.5	0.057	0.89
GOTERM_BP_FAT	regulation of NIK/NF-kappaB signaling	4	1.2	0.057	0.9
GOTERM_BP_FAT	organic acid transport	6	1.8	0.058	0.9
GOTERM_BP_FAT	cellular response to nitrogen compound	18	5.4	0.059	0.9
GOTERM_BP_FAT	gas transport	3	0.9	0.059	0.9
GOTERM_BP_FAT	endoplasmic reticulum calcium ion homeostasis	3	0.9	0.059	0.9
GOTERM_BP_FAT	regulation of renal sodium excretion	3	0.9	0.059	0.9
GOTERM_BP_FAT	excretion	4	1.2	0.06	0.92
GOTERM_BP_FAT	response to carbohydrate	10	3	0.062	0.94
GOTERM_BP_FAT	mitochondrial translation	4	1.2	0.063	0.95
GOTERM_BP_FAT	striated muscle hypertrophy	5	1.5	0.063	0.95
GOTERM_BP_FAT	muscle system process	12	3.6	0.064	0.96
GOTERM_BP_FAT	cellular response to organic substance	47	14	0.066	0.99
GOTERM_BP_FAT	mRNA splicing, via endonucleolytic cleavage and ligation	2	0.6	0.067	0.99
GOTERM_BP_FAT	mRNA endonucleolytic cleavage involved in unfolded protein response	2	0.6	0.067	0.99
GOTERM_BP_FAT	mRNA splicing via endonucleolytic cleavage and ligation involved in unfolded protein response	2	0.6	0.067	0.99
GOTERM_BP_FAT	negative regulation of cellular component organization	18	5.4	0.07	1
GOTERM_BP_FAT	muscle hypertrophy	5	1.5	0.072	1
GOTERM_BP_FAT	protein oligomerization	15	4.5	0.073	1
GOTERM_BP_FAT	cleavage involved in rRNA processing	3	0.9	0.073	1
GOTERM_BP_FAT	rRNA transcription	3	0.9	0.073	1
GOTERM_BP_FAT	cellular response to endogenous stimulus	30	9	0.075	1
GOTERM_BP_FAT	response to inorganic substance	18	5.4	0.078	1
GOTERM_BP_FAT	regulation of nucleoside metabolic process	4	1.2	0.078	1
GOTERM_BP_FAT	regulation of ATP metabolic process	4	1.2	0.078	1
GOTERM_BP_FAT	energy coupled proton transport, down electrochemical gradient	3	0.9	0.078	1
GOTERM_BP_FAT	ATP synthesis coupled proton transport	3	0.9	0.078	1
GOTERM_BP_FAT	extracellular matrix disassembly	3	0.9	0.078	1
GOTERM_BP_FAT	rRNA modification	3	0.9	0.078	1
GOTERM_BP_FAT	cellular response to insulin stimulus	8	2.4	0.079	1
GOTERM_BP_FAT	glial cell development	5	1.5	0.079	1
GOTERM_BP_FAT	regulation of homeostatic process	14	4.2	0.081	1
GOTERM_BP_FAT	ribose phosphate biosynthetic process	9	2.7	0.081	1
GOTERM_BP_FAT	positive regulation of intrinsic apoptotic signaling pathway	4	1.2	0.081	1
GOTERM_BP_FAT	regulation of myotube differentiation	4	1.2	0.081	1
GOTERM_BP_FAT	organophosphate biosynthetic process	14	4.2	0.082	1
GOTERM_BP_FAT	positive regulation of catabolic process	9	2.7	0.083	1
GOTERM_BP_FAT	response to endoplasmic reticulum stress	8	2.4	0.083	1
GOTERM_BP_FAT	gamma-aminobutyric acid metabolic process	2	0.6	0.083	1
GOTERM_BP_FAT	response to amino acid starvation	2	0.6	0.083	1
GOTERM_BP_FAT	positive regulation of ligase activity	2	0.6	0.083	1
GOTERM_BP_FAT	regulation of amino acid import	2	0.6	0.083	1
GOTERM_BP_FAT	regulation of endoribonuclease activity	2	0.6	0.083	1
GOTERM_BP_FAT	phosphatidylinositol-mediated signaling	6	1.8	0.084	1
GOTERM_BP_FAT	cellular response to nerve growth factor stimulus	4	1.2	0.084	1
GOTERM_BP_FAT	nucleic acid phosphodiester bond hydrolysis	8	2.4	0.087	1
GOTERM_BP_FAT	inositol lipid-mediated signaling	6	1.8	0.088	1
GOTERM_BP_FAT	cytoplasmic pattern recognition receptor signaling pathway	3	0.9	0.088	1
GOTERM_BP_FAT	regulation of excretion	3	0.9	0.088	1
GOTERM_BP_FAT	positive regulation of GTPase activity	13	3.9	0.089	1
GOTERM_BP_FAT	positive regulation of proteolysis involved in cellular protein catabolic process	5	1.5	0.089	1
GOTERM_BP_FAT	phospholipid metabolic process	10	3	0.09	1
GOTERM_BP_FAT	glutathione metabolic process	4	1.2	0.091	1
GOTERM_BP_FAT	response to lipid	28	8.4	0.092	1
GOTERM_BP_FAT	glycerophospholipid metabolic process	7	2.1	0.093	1
GOTERM_BP_FAT	regulation of endoplasmic reticulum stress-induced intrinsic apoptotic signaling pathway	3	0.9	0.094	1
GOTERM_BP_FAT	myeloid cell development	4	1.2	0.094	1
GOTERM_BP_FAT	response to ketone	10	3	0.095	1
GOTERM_BP_FAT	regulation of GTPase activity	14	4.2	0.096	1
GOTERM_BP_FAT	regulation of proteasomal protein catabolic process	6	1.8	0.097	1
GOTERM_BP_FAT	response to interferon-gamma	5	1.5	0.097	1
GOTERM_BP_FAT	regulation of cellular catabolic process	10	3	0.097	1
GOTERM_BP_FAT	cellular protein complex assembly	14	4.2	0.097	1
GOTERM_BP_FAT	regulation of cellular protein catabolic process	7	2.1	0.098	1
GOTERM_BP_FAT	response to nerve growth factor	4	1.2	0.098	1
GOTERM_BP_FAT	response to nutrient levels	16	4.8	0.099	1
GOTERM_BP_FAT	negative regulation of extracellular matrix organization	2	0.6	0.099	1
GOTERM_BP_FAT	negative regulation of viral-induced cytoplasmic pattern recognition receptor signaling pathway	2	0.6	0.099	1
GOTERM_BP_FAT	regulation of ligase activity	2	0.6	0.099	1
GOTERM_BP_FAT	ribosomal small subunit export from nucleus	2	0.6	0.099	1
GOTERM_BP_FAT	rRNA transport	2	0.6	0.099	1
GOTERM_BP_FAT	negative regulation of response to biotic stimulus	3	0.9	0.099	1

## Sheet: DEGs_Down_(ORC_Vs_EM)
Category	Term	Count	%	P-Value	Benjamini		Category	Term	Count	%	P-Value	Benjamini		Category	Term	Count	%	P-Value	Benjamini		Category	Term	Count	%	P-Value	Benjamini
GOTERM_BP_FAT	carboxylic acid transport	16	5.8	7.1e-06	0.015		GOTERM_CC_FAT	membrane-bounded vesicle	83	29.9	1e-05	0.0036		GOTERM_MF_FAT	transferase activity, transferring hexosyl groups	11	4	0.00025	0.12		KEGG_PATHWAY	Hypertrophic cardiomyopathy (HCM)	8	2.9	0.00018	0.029
GOTERM_BP_FAT	response to organic substance	72	25.9	1e-05	0.015		GOTERM_CC_FAT	focal adhesion	20	7.2	2.2e-05	0.0036		GOTERM_MF_FAT	protein kinase binding	21	7.6	0.00031	0.12		KEGG_PATHWAY	Focal adhesion	12	4.3	0.00029	0.029
GOTERM_BP_FAT	protein glycosylation	14	5	2e-05	0.015		GOTERM_CC_FAT	cell-substrate adherens junction	20	7.2	2.7e-05	0.0036		GOTERM_MF_FAT	kinase binding	22	7.9	0.00045	0.12		KEGG_PATHWAY	Bladder cancer	5	1.8	0.0029	0.18
GOTERM_BP_FAT	macromolecule glycosylation	14	5	2e-05	0.015		GOTERM_CC_FAT	cell-substrate junction	20	7.2	3.2e-05	0.0036		GOTERM_MF_FAT	transferase activity, transferring glycosyl groups	12	4.3	0.0015	0.26		KEGG_PATHWAY	Protein processing in endoplasmic reticulum	9	3.2	0.0036	0.18
GOTERM_BP_FAT	enzyme linked receptor protein signaling pathway	28	10.1	2.2e-05	0.015		GOTERM_CC_FAT	extracellular vesicle	68	24.5	5.8e-05	0.0047		GOTERM_MF_FAT	identical protein binding	33	11.9	0.0017	0.26		KEGG_PATHWAY	Dilated cardiomyopathy	6	2.2	0.0083	0.33
GOTERM_BP_FAT	organic anion transport	16	5.8	2.7e-05	0.015		GOTERM_CC_FAT	extracellular organelle	68	24.5	6.1e-05	0.0047		GOTERM_MF_FAT	phosphotransferase activity, alcohol group as acceptor	21	7.6	0.0026	0.33		KEGG_PATHWAY	Small cell lung cancer	6	2.2	0.0096	0.33
GOTERM_BP_FAT	nervous system development	58	20.9	2.8e-05	0.015		GOTERM_CC_FAT	extracellular exosome	67	24.1	9e-05	0.0059		GOTERM_MF_FAT	ion binding	71	25.5	0.0036	0.4		KEGG_PATHWAY	Galactose metabolism	4	1.4	0.012	0.34
GOTERM_BP_FAT	neuron projection development	31	11.2	3.4e-05	0.015		GOTERM_CC_FAT	Golgi apparatus	38	13.7	0.00011	0.0064		GOTERM_MF_FAT	metal ion binding	67	24.1	0.0047	0.45		KEGG_PATHWAY	MAPK signaling pathway	10	3.6	0.015	0.37
GOTERM_BP_FAT	glycosylation	14	5	3.6e-05	0.015		GOTERM_CC_FAT	endoplasmic reticulum lumen	8	2.9	0.00014	0.0072		GOTERM_MF_FAT	cation binding	67	24.1	0.0063	0.5		KEGG_PATHWAY	Metabolic pathways	29	10.4	0.022	0.5
GOTERM_BP_FAT	cellular response to growth factor stimulus	24	8.6	3.9e-05	0.015		GOTERM_CC_FAT	anchoring junction	25	9	0.00016	0.0072		GOTERM_MF_FAT	enzyme binding	41	14.7	0.0065	0.5		KEGG_PATHWAY	PI3K-Akt signaling pathway	11	4	0.03	0.5
GOTERM_BP_FAT	cellular protein modification process	77	27.7	4e-05	0.015		GOTERM_CC_FAT	extracellular region part	85	30.6	0.00021	0.0089		GOTERM_MF_FAT	galactosyltransferase activity	4	1.4	0.0099	0.66		KEGG_PATHWAY	Proteoglycans in cancer	8	2.9	0.031	0.5
GOTERM_BP_FAT	protein modification process	77	27.7	4e-05	0.015		GOTERM_CC_FAT	adherens junction	24	8.6	0.00028	0.011		GOTERM_MF_FAT	cofactor binding	11	4	0.012	0.66		KEGG_PATHWAY	Pathways in cancer	12	4.3	0.034	0.5
GOTERM_BP_FAT	cell development	55	19.8	4.7e-05	0.015		GOTERM_CC_FAT	plasma membrane region	30	10.8	0.00052	0.018		GOTERM_MF_FAT	kinase activity	21	7.6	0.012	0.66		KEGG_PATHWAY	Amino sugar and nucleotide sugar metabolism	4	1.4	0.035	0.5
GOTERM_BP_FAT	regulation of kinase activity	26	9.4	4.8e-05	0.015		GOTERM_CC_FAT	organelle subcompartment	14	5	0.00054	0.018		GOTERM_MF_FAT	protein kinase activity	17	6.1	0.012	0.66		KEGG_PATHWAY	N-Glycan biosynthesis	4	1.4	0.039	0.5
GOTERM_BP_FAT	regulation of transferase activity	28	10.1	5.2e-05	0.015		GOTERM_CC_FAT	endoplasmic reticulum	40	14.4	0.0006	0.018		GOTERM_MF_FAT	actin binding	12	4.3	0.014	0.66		KEGG_PATHWAY	Other types of O-glycan biosynthesis	3	1.1	0.042	0.5
GOTERM_BP_FAT	cellular response to endogenous stimulus	37	13.3	6.1e-05	0.017		GOTERM_CC_FAT	Golgi apparatus part	22	7.9	0.00083	0.024		GOTERM_MF_FAT	misfolded protein binding	3	1.1	0.014	0.66		KEGG_PATHWAY	Axon guidance	6	2.2	0.043	0.5
GOTERM_BP_FAT	glycoprotein biosynthetic process	15	5.4	6.5e-05	0.017		GOTERM_CC_FAT	Golgi subcompartment	13	4.7	0.001	0.028		GOTERM_MF_FAT	lipid transporter activity	6	2.2	0.017	0.75		KEGG_PATHWAY	Regulation of actin cytoskeleton	8	2.9	0.044	0.5
GOTERM_BP_FAT	lipid transport	15	5.4	7.8e-05	0.019		GOTERM_CC_FAT	transport vesicle	14	5	0.0013	0.033		GOTERM_MF_FAT	carboxylic acid transmembrane transporter activity	6	2.2	0.02	0.85		KEGG_PATHWAY	ECM-receptor interaction	5	1.8	0.044	0.5
GOTERM_BP_FAT	protein N-linked glycosylation	8	2.9	8.6e-05	0.019		GOTERM_CC_FAT	cell junction	36	12.9	0.0015	0.036		GOTERM_MF_FAT	organic acid transmembrane transporter activity	6	2.2	0.022	0.89		KEGG_PATHWAY	ErbB signaling pathway	5	1.8	0.047	0.5
GOTERM_BP_FAT	response to growth factor	24	8.6	9e-05	0.019		GOTERM_CC_FAT	Golgi cisterna membrane	6	2.2	0.0016	0.036		GOTERM_MF_FAT	cytoskeletal protein binding	20	7.2	0.026	0.98		KEGG_PATHWAY	FoxO signaling pathway	6	2.2	0.053	0.54
GOTERM_BP_FAT	neurogenesis	44	15.8	9.2e-05	0.019		GOTERM_CC_FAT	extracellular region	87	31.3	0.0025	0.055		GOTERM_MF_FAT	UDP-glycosyltransferase activity	6	2.2	0.029	0.98		KEGG_PATHWAY	Glycerolipid metabolism	4	1.4	0.058	0.56
GOTERM_BP_FAT	neuron development	33	11.9	0.00012	0.023		GOTERM_CC_FAT	Golgi membrane	16	5.8	0.0026	0.055		GOTERM_MF_FAT	UDP-galactosyltransferase activity	3	1.1	0.031	0.98		KEGG_PATHWAY	Butanoate metabolism	3	1.1	0.065	0.58
GOTERM_BP_FAT	cell projection organization	39	14	0.00012	0.023		GOTERM_CC_FAT	cytoplasmic, membrane-bounded vesicle	28	10.1	0.0028	0.056		GOTERM_MF_FAT	protein disulfide isomerase activity	3	1.1	0.031	0.98		KEGG_PATHWAY	Thyroid cancer	3	1.1	0.069	0.58
GOTERM_BP_FAT	single-organism carbohydrate metabolic process	22	7.9	0.00012	0.023		GOTERM_CC_FAT	Golgi stack	7	2.5	0.0067	0.13		GOTERM_MF_FAT	intramolecular oxidoreductase activity, transposing S-S bonds	3	1.1	0.031	0.98		KEGG_PATHWAY	Pancreatic cancer	4	1.4	0.071	0.58
GOTERM_BP_FAT	axon development	19	6.8	0.00015	0.026		GOTERM_CC_FAT	Golgi cisterna	6	2.2	0.008	0.15		GOTERM_MF_FAT	transcription factor activity, transcription factor binding	13	4.7	0.032	0.98		KEGG_PATHWAY	Oxytocin signaling pathway	6	2.2	0.077	0.58
GOTERM_BP_FAT	generation of neurons	41	14.7	0.00016	0.026		GOTERM_CC_FAT	apical plasma membrane	12	4.3	0.014	0.24		GOTERM_MF_FAT	transcription factor activity, protein binding	13	4.7	0.035	1		KEGG_PATHWAY	Arrhythmogenic right ventricular cardiomyopathy (ARVC)	4	1.4	0.079	0.58
GOTERM_BP_FAT	neuron differentiation	38	13.7	0.00017	0.027		GOTERM_CC_FAT	endoplasmic reticulum part	23	8.3	0.014	0.24		GOTERM_MF_FAT	ATP binding	29	10.4	0.036	1		KEGG_PATHWAY	Hippo signaling pathway	6	2.2	0.079	0.58
GOTERM_BP_FAT	positive regulation of transferase activity	20	7.2	0.00017	0.027		GOTERM_CC_FAT	endoplasmic reticulum chaperone complex	3	1.1	0.015	0.25		GOTERM_MF_FAT	protein tyrosine kinase activity	6	2.2	0.039	1		KEGG_PATHWAY	Renal cell carcinoma	4	1.4	0.081	0.58
GOTERM_BP_FAT	cellular lipid metabolic process	28	10.1	0.00019	0.029		GOTERM_CC_FAT	apical part of cell	14	5	0.018	0.28		GOTERM_MF_FAT	receptor signaling protein serine/threonine kinase activity	5	1.8	0.04	1		KEGG_PATHWAY	Renin-angiotensin system	3	1.1	0.082	0.58
GOTERM_BP_FAT	response to endogenous stimulus	46	16.5	0.00022	0.03		GOTERM_CC_FAT	external side of plasma membrane	11	4	0.018	0.28		GOTERM_MF_FAT	kinase regulator activity	7	2.5	0.042	1		KEGG_PATHWAY	beta-Alanine metabolism	3	1.1	0.091	0.62
GOTERM_BP_FAT	cellular response to transforming growth factor beta stimulus	12	4.3	0.00022	0.03		GOTERM_CC_FAT	trans-Golgi network	8	2.9	0.021	0.31		GOTERM_MF_FAT	metalloexopeptidase activity	4	1.4	0.046	1
GOTERM_BP_FAT	lipid localization	15	5.4	0.00024	0.03		GOTERM_CC_FAT	ER to Golgi transport vesicle	4	1.4	0.021	0.31		GOTERM_MF_FAT	growth factor binding	6	2.2	0.046	1
GOTERM_BP_FAT	regulation of protein phosphorylation	36	12.9	0.00024	0.03		GOTERM_CC_FAT	cell surface	22	7.9	0.022	0.31		GOTERM_MF_FAT	adenyl ribonucleotide binding	29	10.4	0.047	1
GOTERM_BP_FAT	regulation of phosphorylation	38	13.7	0.00024	0.03		GOTERM_CC_FAT	growth cone	8	2.9	0.025	0.34		GOTERM_MF_FAT	transmembrane receptor protein tyrosine kinase activity	4	1.4	0.048	1
GOTERM_BP_FAT	regulation of protein kinase activity	23	8.3	0.00025	0.03		GOTERM_CC_FAT	site of polarized growth	8	2.9	0.029	0.38		GOTERM_MF_FAT	adenyl nucleotide binding	29	10.4	0.05	1
GOTERM_BP_FAT	transmembrane receptor protein tyrosine kinase signaling pathway	19	6.8	0.00025	0.03		GOTERM_CC_FAT	basolateral plasma membrane	9	3.2	0.036	0.46		GOTERM_MF_FAT	fibroblast growth factor binding	3	1.1	0.054	1
GOTERM_BP_FAT	response to transforming growth factor beta	12	4.3	0.00029	0.033		GOTERM_CC_FAT	side of membrane	14	5	0.038	0.47		GOTERM_MF_FAT	PH domain binding	2	0.7	0.055	1
GOTERM_BP_FAT	homeostatic process	43	15.5	0.00029	0.033		GOTERM_CC_FAT	transport vesicle membrane	6	2.2	0.042	0.51		GOTERM_MF_FAT	tubulin binding	9	3.2	0.056	1
GOTERM_BP_FAT	carbohydrate derivative metabolic process	31	11.2	0.0003	0.033		GOTERM_CC_FAT	PML body	5	1.8	0.047	0.55		GOTERM_MF_FAT	phospholipid binding	10	3.6	0.056	1
GOTERM_BP_FAT	regulation of cell communication	62	22.3	0.00031	0.033		GOTERM_CC_FAT	synapse part	18	6.5	0.056	0.64		GOTERM_MF_FAT	protein homodimerization activity	18	6.5	0.06	1
GOTERM_BP_FAT	organic acid metabolic process	27	9.7	0.00032	0.033		GOTERM_CC_FAT	excitatory synapse	9	3.2	0.059	0.66		GOTERM_MF_FAT	monocarboxylic acid transmembrane transporter activity	3	1.1	0.066	1
GOTERM_BP_FAT	glycoprotein metabolic process	15	5.4	0.00032	0.033		GOTERM_CC_FAT	neuron projection	28	10.1	0.06	0.66		GOTERM_MF_FAT	lipid binding	15	5.4	0.067	1
GOTERM_BP_FAT	cellular response to stress	43	15.5	0.00037	0.036		GOTERM_CC_FAT	melanosome	5	1.8	0.065	0.68		GOTERM_MF_FAT	clathrin light chain binding	2	0.7	0.068	1
GOTERM_BP_FAT	negative regulation of cell proliferation	22	7.9	0.00038	0.036		GOTERM_CC_FAT	pigment granule	5	1.8	0.065	0.68		GOTERM_MF_FAT	ubiquitin-like protein ligase activity	7	2.5	0.071	1
GOTERM_BP_FAT	regulation of signaling	62	22.3	0.00038	0.036		GOTERM_CC_FAT	cortical cytoskeleton	5	1.8	0.069	0.68		GOTERM_MF_FAT	laminin binding	3	1.1	0.074	1
GOTERM_BP_FAT	negative regulation of response to stimulus	36	12.9	0.00038	0.036		GOTERM_CC_FAT	contractile fiber	8	2.9	0.07	0.68		GOTERM_MF_FAT	protein domain specific binding	16	5.8	0.075	1
GOTERM_BP_FAT	regulation of signal transduction	56	20.1	0.00039	0.036		GOTERM_CC_FAT	cell projection membrane	9	3.2	0.07	0.68		GOTERM_MF_FAT	protein kinase regulator activity	6	2.2	0.076	1
GOTERM_BP_FAT	negative regulation of cell communication	32	11.5	0.00045	0.041		GOTERM_CC_FAT	neuron part	34	12.2	0.074	0.68		GOTERM_MF_FAT	carbohydrate derivative binding	39	14	0.076	1
GOTERM_BP_FAT	negative regulation of signaling	32	11.5	0.00047	0.041		GOTERM_CC_FAT	cell cortex part	6	2.2	0.076	0.68		GOTERM_MF_FAT	coenzyme binding	7	2.5	0.078	1
GOTERM_BP_FAT	carbohydrate metabolic process	23	8.3	0.00048	0.041		GOTERM_CC_FAT	microbody	6	2.2	0.078	0.68		GOTERM_MF_FAT	glycoprotein binding	5	1.8	0.078	1
GOTERM_BP_FAT	cellular response to organic substance	50	18	0.00048	0.041		GOTERM_CC_FAT	peroxisome	6	2.2	0.078	0.68		GOTERM_MF_FAT	isomerase activity	6	2.2	0.079	1
GOTERM_BP_FAT	regulation of cellular component organization	54	19.4	0.00049	0.041		GOTERM_CC_FAT	basement membrane	5	1.8	0.078	0.68		GOTERM_MF_FAT	fibroblast growth factor-activated receptor activity	2	0.7	0.081	1
GOTERM_BP_FAT	regulation of neuron projection development	19	6.8	0.0005	0.041		GOTERM_CC_FAT	secretory vesicle	13	4.7	0.078	0.68		GOTERM_MF_FAT	transmembrane receptor protein kinase activity	4	1.4	0.083	1
GOTERM_BP_FAT	axonogenesis	17	6.1	0.0005	0.041		GOTERM_CC_FAT	extracellular space	30	10.8	0.082	0.69		GOTERM_MF_FAT	double-stranded RNA binding	4	1.4	0.085	1
GOTERM_BP_FAT	response to wounding	20	7.2	0.00053	0.043		GOTERM_CC_FAT	secretory granule	10	3.6	0.086	0.69		GOTERM_MF_FAT	cholesterol binding	3	1.1	0.086	1
GOTERM_BP_FAT	anion transport	17	6.1	0.00054	0.043		GOTERM_CC_FAT	nuclear euchromatin	3	1.1	0.089	0.69		GOTERM_MF_FAT	protein dimerization activity	25	9	0.089	1
GOTERM_BP_FAT	epithelium development	31	11.2	0.00058	0.044		GOTERM_CC_FAT	postsynaptic density	8	2.9	0.091	0.69		GOTERM_MF_FAT	cadherin binding involved in cell-cell adhesion	7	2.5	0.089	1
GOTERM_BP_FAT	phosphorylation	49	17.6	0.00071	0.052		GOTERM_CC_FAT	postsynaptic specialization	8	2.9	0.091	0.69		GOTERM_MF_FAT	phosphatase activity	8	2.9	0.09	1
GOTERM_BP_FAT	negative regulation of signal transduction	29	10.4	0.00071	0.052		GOTERM_CC_FAT	Golgi trans cisterna	2	0.7	0.093	0.69		GOTERM_MF_FAT	organic anion transmembrane transporter activity	4	1.4	0.093	1
GOTERM_BP_FAT	gland development	20	7.2	0.00072	0.052		GOTERM_CC_FAT	collagen type IV trimer	2	0.7	0.093	0.69		GOTERM_MF_FAT	neutral amino acid transmembrane transporter activity	3	1.1	0.094	1
GOTERM_BP_FAT	cell migration	32	11.5	0.00077	0.056		GOTERM_CC_FAT	network-forming collagen trimer	2	0.7	0.093	0.69		GOTERM_MF_FAT	receptor signaling protein activity	5	1.8	0.099	1
GOTERM_BP_FAT	cellular response to chemical stimulus	57	20.5	0.00081	0.057		GOTERM_CC_FAT	collagen network	2	0.7	0.093	0.69		GOTERM_MF_FAT	cell adhesion molecule binding	10	3.6	0.099	1
GOTERM_BP_FAT	positive regulation of kinase activity	17	6.1	0.00081	0.057									GOTERM_MF_FAT	protein binding involved in cell-cell adhesion	7	2.5	0.1	1
GOTERM_BP_FAT	positive regulation of developmental process	33	11.9	0.00086	0.057
GOTERM_BP_FAT	regulation of Wnt signaling pathway	12	4.3	0.00087	0.057
GOTERM_BP_FAT	carboxylic acid metabolic process	24	8.6	0.00088	0.057
GOTERM_BP_FAT	negative regulation of epithelial cell proliferation	9	3.2	0.00089	0.057
GOTERM_BP_FAT	regulation of cell projection organization	22	7.9	0.00089	0.057
GOTERM_BP_FAT	regulation of protein modification process	40	14.4	0.00092	0.058
GOTERM_BP_FAT	cellular localization	52	18.7	0.00092	0.058
GOTERM_BP_FAT	oxoacid metabolic process	24	8.6	0.00094	0.058
GOTERM_BP_FAT	regulation of phosphate metabolic process	40	14.4	0.00099	0.061
GOTERM_BP_FAT	regulation of phosphorus metabolic process	40	14.4	0.001	0.061
GOTERM_BP_FAT	response to oxygen-containing compound	44	15.8	0.001	0.061
GOTERM_BP_FAT	endomembrane system organization	18	6.5	0.001	0.061
GOTERM_BP_FAT	macromolecule localization	56	20.1	0.0011	0.061
GOTERM_BP_FAT	programmed cell death	42	15.1	0.0011	0.061
GOTERM_BP_FAT	renal system development	14	5	0.0012	0.066
GOTERM_BP_FAT	regulation of apoptotic process	36	12.9	0.0013	0.071
GOTERM_BP_FAT	central nervous system development	29	10.4	0.0013	0.072
GOTERM_BP_FAT	cellular response to organonitrogen compound	19	6.8	0.0014	0.074
GOTERM_BP_FAT	urogenital system development	15	5.4	0.0014	0.074
GOTERM_BP_FAT	cell surface receptor signaling pathway	49	17.6	0.0014	0.075
GOTERM_BP_FAT	regulation of programmed cell death	36	12.9	0.0016	0.082
GOTERM_BP_FAT	regulation of multicellular organismal development	43	15.5	0.0016	0.084
GOTERM_BP_FAT	regulation of homeostatic process	17	6.1	0.0017	0.088
GOTERM_BP_FAT	hindbrain development	10	3.6	0.0017	0.088
GOTERM_BP_FAT	regulation of nervous system development	26	9.4	0.0018	0.089
GOTERM_BP_FAT	protein phosphorylation	41	14.7	0.0018	0.09
GOTERM_BP_FAT	response to drug	20	7.2	0.0019	0.09
GOTERM_BP_FAT	oligosaccharide metabolic process	6	2.2	0.0019	0.09
GOTERM_BP_FAT	head development	25	9	0.0021	0.099
GOTERM_BP_FAT	carbohydrate derivative biosynthetic process	20	7.2	0.0021	0.1
GOTERM_BP_FAT	monocarboxylic acid transport	8	2.9	0.0023	0.11
GOTERM_BP_FAT	apoptotic process	39	14	0.0023	0.11
GOTERM_BP_FAT	response to axon injury	7	2.5	0.0024	0.11
GOTERM_BP_FAT	Golgi organization	7	2.5	0.0025	0.11
GOTERM_BP_FAT	response to nitrogen compound	30	10.8	0.0025	0.11
GOTERM_BP_FAT	cellular response to nitrogen compound	20	7.2	0.0025	0.11
GOTERM_BP_FAT	cell death	43	15.5	0.0025	0.11
GOTERM_BP_FAT	lipid metabolic process	30	10.8	0.0026	0.11
GOTERM_BP_FAT	fibroblast growth factor receptor signaling pathway	6	2.2	0.0026	0.11
GOTERM_BP_FAT	response to organonitrogen compound	28	10.1	0.0026	0.11
GOTERM_BP_FAT	Golgi vesicle transport	10	3.6	0.0026	0.11
GOTERM_BP_FAT	tube development	21	7.6	0.0026	0.11
GOTERM_BP_FAT	positive regulation of protein kinase activity	15	5.4	0.0028	0.11
GOTERM_BP_FAT	negative regulation of response to wounding	6	2.2	0.0028	0.11
GOTERM_BP_FAT	phosphate-containing compound metabolic process	60	21.6	0.0028	0.11
GOTERM_BP_FAT	phosphorus metabolic process	60	21.6	0.0029	0.12
GOTERM_BP_FAT	epithelial cell differentiation	19	6.8	0.003	0.12
GOTERM_BP_FAT	neuron projection regeneration	6	2.2	0.003	0.12
GOTERM_BP_FAT	positive regulation of metabolic process	61	21.9	0.003	0.12
GOTERM_BP_FAT	transforming growth factor beta receptor signaling pathway	8	2.9	0.0032	0.12
GOTERM_BP_FAT	negative regulation of cellular component organization	20	7.2	0.0032	0.13
GOTERM_BP_FAT	anatomical structure formation involved in morphogenesis	30	10.8	0.0033	0.13
GOTERM_BP_FAT	cellular response to oxygen-containing compound	28	10.1	0.0034	0.13
GOTERM_BP_FAT	regulation of cellular protein metabolic process	50	18	0.0035	0.13
GOTERM_BP_FAT	positive regulation of protein metabolic process	35	12.6	0.0035	0.13
GOTERM_BP_FAT	regulation of cell death	37	13.3	0.0035	0.13
GOTERM_BP_FAT	cellular response to insulin stimulus	10	3.6	0.0037	0.14
GOTERM_BP_FAT	morphogenesis of an epithelium	17	6.1	0.0038	0.14
GOTERM_BP_FAT	cell surface receptor signaling pathway involved in cell-cell signaling	15	5.4	0.0038	0.14
GOTERM_BP_FAT	secretion	28	10.1	0.0039	0.14
GOTERM_BP_FAT	positive regulation of phosphorylation	25	9	0.0039	0.14
GOTERM_BP_FAT	organic acid biosynthetic process	11	4	0.0039	0.14
GOTERM_BP_FAT	regulation of cytoskeleton organization	15	5.4	0.004	0.14
GOTERM_BP_FAT	regulation of activation-induced cell death of T cells	3	1.1	0.004	0.14
GOTERM_BP_FAT	epithelial cell proliferation	14	5	0.0041	0.14
GOTERM_BP_FAT	regulation of neurogenesis	23	8.3	0.0041	0.14
GOTERM_BP_FAT	response to endoplasmic reticulum stress	10	3.6	0.0041	0.14
GOTERM_BP_FAT	tissue morphogenesis	19	6.8	0.0041	0.14
GOTERM_BP_FAT	chemical homeostasis	28	10.1	0.0041	0.14
GOTERM_BP_FAT	establishment of localization in cell	39	14	0.0042	0.14
GOTERM_BP_FAT	positive regulation of cellular protein metabolic process	33	11.9	0.0042	0.14
GOTERM_BP_FAT	regulation of tissue remodeling	6	2.2	0.0043	0.14
GOTERM_BP_FAT	monocarboxylic acid metabolic process	17	6.1	0.0043	0.14
GOTERM_BP_FAT	N-glycan processing	4	1.4	0.0046	0.15
GOTERM_BP_FAT	cellular protein localization	35	12.6	0.0047	0.15
GOTERM_BP_FAT	cellular catabolic process	33	11.9	0.0047	0.15
GOTERM_BP_FAT	localization of cell	32	11.5	0.0047	0.15
GOTERM_BP_FAT	cell motility	32	11.5	0.0047	0.15
GOTERM_BP_FAT	membrane organization	23	8.3	0.0048	0.15
GOTERM_BP_FAT	regulation of neuron differentiation	20	7.2	0.0048	0.15
GOTERM_BP_FAT	canonical Wnt signaling pathway	10	3.6	0.0049	0.15
GOTERM_BP_FAT	regulation of MAPK cascade	20	7.2	0.0049	0.15
GOTERM_BP_FAT	cell-cell signaling	31	11.2	0.0049	0.15
GOTERM_BP_FAT	regulation of protein metabolic process	52	18.7	0.0049	0.15
GOTERM_BP_FAT	cell morphogenesis involved in neuron differentiation	17	6.1	0.005	0.15
GOTERM_BP_FAT	brain development	23	8.3	0.005	0.15
GOTERM_BP_FAT	cellular macromolecule localization	35	12.6	0.0053	0.16
GOTERM_BP_FAT	small molecule catabolic process	11	4	0.0054	0.16
GOTERM_BP_FAT	regulation of cell development	26	9.4	0.0054	0.16
GOTERM_BP_FAT	single-organism catabolic process	20	7.2	0.0055	0.16
GOTERM_BP_FAT	homotypic cell-cell adhesion	6	2.2	0.0056	0.16
GOTERM_BP_FAT	regulation of axonogenesis	9	3.2	0.0057	0.16
GOTERM_BP_FAT	Wnt signaling pathway	13	4.7	0.0057	0.16
GOTERM_BP_FAT	cell-cell signaling by wnt	13	4.7	0.0058	0.16
GOTERM_BP_FAT	positive regulation of molecular function	36	12.9	0.0058	0.16
GOTERM_BP_FAT	kidney development	12	4.3	0.0061	0.17
GOTERM_BP_FAT	organic acid catabolic process	9	3.2	0.0063	0.17
GOTERM_BP_FAT	ion transport	33	11.9	0.0063	0.17
GOTERM_BP_FAT	regulation of cellular response to growth factor stimulus	10	3.6	0.0064	0.17
GOTERM_BP_FAT	positive regulation of macromolecule metabolic process	56	20.1	0.0065	0.18
GOTERM_BP_FAT	fatty acid transport	6	2.2	0.0066	0.18
GOTERM_BP_FAT	platelet aggregation	5	1.8	0.0068	0.18
GOTERM_BP_FAT	positive regulation of protein modification process	27	9.7	0.0069	0.18
GOTERM_BP_FAT	regulation of anatomical structure morphogenesis	26	9.4	0.007	0.18
GOTERM_BP_FAT	negative regulation of homeostatic process	9	3.2	0.0071	0.19
GOTERM_BP_FAT	regulation of catalytic activity	44	15.8	0.0074	0.19
GOTERM_BP_FAT	glycerolipid metabolic process	11	4	0.0076	0.2
GOTERM_BP_FAT	regulation of response to wounding	8	2.9	0.0077	0.2
GOTERM_BP_FAT	carboxylic acid biosynthetic process	10	3.6	0.0079	0.2
GOTERM_BP_FAT	regulation of fibroblast growth factor receptor signaling pathway	4	1.4	0.0079	0.2
GOTERM_BP_FAT	lipid biosynthetic process	16	5.8	0.0079	0.2
GOTERM_BP_FAT	negative regulation of cellular response to growth factor stimulus	7	2.5	0.0083	0.21
GOTERM_BP_FAT	positive regulation of catalytic activity	30	10.8	0.0084	0.21
GOTERM_BP_FAT	negative regulation of wound healing	5	1.8	0.0087	0.22
GOTERM_BP_FAT	positive regulation of phosphate metabolic process	26	9.4	0.0088	0.22
GOTERM_BP_FAT	positive regulation of phosphorus metabolic process	26	9.4	0.0088	0.22
GOTERM_BP_FAT	positive regulation of protein phosphorylation	23	8.3	0.0088	0.22
GOTERM_BP_FAT	vesicle-mediated transport	28	10.1	0.009	0.22
GOTERM_BP_FAT	locomotion	34	12.2	0.009	0.22
GOTERM_BP_FAT	single-organism membrane organization	20	7.2	0.0093	0.22
GOTERM_BP_FAT	maintenance of location	11	4	0.0093	0.22
GOTERM_BP_FAT	cellular response to peptide	12	4.3	0.0098	0.23
GOTERM_BP_FAT	exocrine system development	5	1.8	0.0098	0.23
GOTERM_BP_FAT	cell adhesion	33	11.9	0.01	0.24
GOTERM_BP_FAT	regulation of transforming growth factor beta receptor signaling pathway	6	2.2	0.01	0.24
GOTERM_BP_FAT	neuron projection morphogenesis	17	6.1	0.01	0.24
GOTERM_BP_FAT	regulation of cellular response to transforming growth factor beta stimulus	6	2.2	0.011	0.24
GOTERM_BP_FAT	regulation of molecular function	52	18.7	0.011	0.24
GOTERM_BP_FAT	platelet activation	6	2.2	0.011	0.25
GOTERM_BP_FAT	blood vessel morphogenesis	15	5.4	0.011	0.25
GOTERM_BP_FAT	biological adhesion	33	11.9	0.011	0.25
GOTERM_BP_FAT	positive regulation of multicellular organismal process	35	12.6	0.011	0.25
GOTERM_BP_FAT	signal transduction by protein phosphorylation	20	7.2	0.011	0.25
GOTERM_BP_FAT	gliogenesis	11	4	0.011	0.25
GOTERM_BP_FAT	positive regulation of cellular metabolic process	55	19.8	0.011	0.25
GOTERM_BP_FAT	fat cell differentiation	9	3.2	0.011	0.25
GOTERM_BP_FAT	cellular homeostasis	22	7.9	0.012	0.26
GOTERM_BP_FAT	regulation of intracellular signal transduction	34	12.2	0.012	0.26
GOTERM_BP_FAT	activation-induced cell death of T cells	3	1.1	0.012	0.26
GOTERM_BP_FAT	regulation of MAP kinase activity	11	4	0.012	0.27
GOTERM_BP_FAT	triglyceride metabolic process	6	2.2	0.012	0.27
GOTERM_BP_FAT	regulation of organelle organization	27	9.7	0.013	0.27
GOTERM_BP_FAT	regulation of epithelial cell migration	8	2.9	0.013	0.27
GOTERM_BP_FAT	fatty acid metabolic process	12	4.3	0.013	0.27
GOTERM_BP_FAT	response to peptide hormone	15	5.4	0.013	0.27
GOTERM_BP_FAT	regulation of canonical Wnt signaling pathway	8	2.9	0.013	0.27
GOTERM_BP_FAT	small molecule biosynthetic process	14	5	0.013	0.27
GOTERM_BP_FAT	regulation of cellular localization	22	7.9	0.013	0.27
GOTERM_BP_FAT	response to peptide	16	5.8	0.013	0.28
GOTERM_BP_FAT	negative regulation of developmental process	21	7.6	0.013	0.28
GOTERM_BP_FAT	cell morphogenesis involved in differentiation	21	7.6	0.013	0.28
GOTERM_BP_FAT	tube morphogenesis	13	4.7	0.014	0.28
GOTERM_BP_FAT	MAPK cascade	19	6.8	0.014	0.28
GOTERM_BP_FAT	negative regulation of protein phosphorylation	13	4.7	0.014	0.28
GOTERM_BP_FAT	negative regulation of apoptotic process	22	7.9	0.014	0.28
GOTERM_BP_FAT	transmembrane receptor protein serine/threonine kinase signaling pathway	11	4	0.014	0.28
GOTERM_BP_FAT	amino acid transport	6	2.2	0.015	0.29
GOTERM_BP_FAT	cation homeostasis	18	6.5	0.015	0.29
GOTERM_BP_FAT	cellular response to peptide hormone stimulus	11	4	0.015	0.29
GOTERM_BP_FAT	movement of cell or subcellular component	36	12.9	0.015	0.29
GOTERM_BP_FAT	tissue remodeling	8	2.9	0.015	0.29
GOTERM_BP_FAT	regulation of body fluid levels	12	4.3	0.015	0.29
GOTERM_BP_FAT	cellular response to extracellular stimulus	9	3.2	0.016	0.31
GOTERM_BP_FAT	regulation of binding	11	4	0.016	0.31
GOTERM_BP_FAT	cell-cell adhesion	25	9	0.016	0.32
GOTERM_BP_FAT	positive regulation of nervous system development	16	5.8	0.017	0.32
GOTERM_BP_FAT	negative regulation of programmed cell death	22	7.9	0.017	0.32
GOTERM_BP_FAT	brown fat cell differentiation	4	1.4	0.017	0.32
GOTERM_BP_FAT	positive regulation of signal transduction	30	10.8	0.017	0.32
GOTERM_BP_FAT	cell proliferation	38	13.7	0.018	0.33
GOTERM_BP_FAT	negative regulation of locomotion	10	3.6	0.018	0.33
GOTERM_BP_FAT	cellular response to fibroblast growth factor stimulus	6	2.2	0.018	0.33
GOTERM_BP_FAT	inorganic ion homeostasis	18	6.5	0.018	0.34
GOTERM_BP_FAT	neural nucleus development	5	1.8	0.018	0.34
GOTERM_BP_FAT	negative regulation of fibroblast growth factor receptor signaling pathway	3	1.1	0.019	0.34
GOTERM_BP_FAT	retinal metabolic process	3	1.1	0.019	0.34
GOTERM_BP_FAT	acylglycerol metabolic process	6	2.2	0.019	0.35
GOTERM_BP_FAT	cell adhesion mediated by integrin	4	1.4	0.019	0.35
GOTERM_BP_FAT	cellular component assembly	48	17.3	0.019	0.35
GOTERM_BP_FAT	positive regulation of response to stimulus	38	13.7	0.02	0.36
GOTERM_BP_FAT	cellular response to external stimulus	11	4	0.02	0.36
GOTERM_BP_FAT	neutral lipid metabolic process	6	2.2	0.02	0.37
GOTERM_BP_FAT	positive regulation of homeostatic process	9	3.2	0.021	0.37
GOTERM_BP_FAT	regulation of cell morphogenesis involved in differentiation	12	4.3	0.021	0.37
GOTERM_BP_FAT	lymphocyte homeostasis	5	1.8	0.021	0.37
GOTERM_BP_FAT	morphogenesis of a branching structure	9	3.2	0.021	0.38
GOTERM_BP_FAT	leukocyte migration	10	3.6	0.022	0.38
GOTERM_BP_FAT	positive regulation of MAPK cascade	14	5	0.022	0.38
GOTERM_BP_FAT	regulation of glucose import	5	1.8	0.022	0.38
GOTERM_BP_FAT	lipid modification	8	2.9	0.022	0.38
GOTERM_BP_FAT	cellular response to nutrient levels	8	2.9	0.022	0.38
GOTERM_BP_FAT	positive regulation of binding	7	2.5	0.022	0.38
GOTERM_BP_FAT	plasma membrane organization	10	3.6	0.022	0.38
GOTERM_BP_FAT	regulation of epithelial cell proliferation	11	4	0.023	0.39
GOTERM_BP_FAT	ameboidal-type cell migration	11	4	0.023	0.39
GOTERM_BP_FAT	response to fibroblast growth factor	6	2.2	0.023	0.4
GOTERM_BP_FAT	glucose import in response to insulin stimulus	3	1.1	0.024	0.4
GOTERM_BP_FAT	positive regulation of cell adhesion mediated by integrin	3	1.1	0.024	0.4
GOTERM_BP_FAT	cellular response to electrical stimulus	3	1.1	0.024	0.4
GOTERM_BP_FAT	negative regulation of homotypic cell-cell adhesion	3	1.1	0.024	0.4
GOTERM_BP_FAT	positive regulation of cellular catabolic process	8	2.9	0.024	0.4
GOTERM_BP_FAT	skeletal muscle organ development	8	2.9	0.024	0.4
GOTERM_BP_FAT	regulation of protein serine/threonine kinase activity	13	4.7	0.024	0.4
GOTERM_BP_FAT	T cell homeostasis	4	1.4	0.024	0.4
GOTERM_BP_FAT	response to external stimulus	45	16.2	0.025	0.41
GOTERM_BP_FAT	response to insulin	10	3.6	0.026	0.42
GOTERM_BP_FAT	positive regulation of cell communication	32	11.5	0.026	0.42
GOTERM_BP_FAT	regulation of cellular response to stress	15	5.4	0.026	0.42
GOTERM_BP_FAT	Golgi to endosome transport	3	1.1	0.027	0.43
GOTERM_BP_FAT	negative regulation of phosphorylation	13	4.7	0.027	0.43
GOTERM_BP_FAT	regulation of protein localization	23	8.3	0.027	0.43
GOTERM_BP_FAT	positive regulation of cell projection organization	12	4.3	0.027	0.43
GOTERM_BP_FAT	positive regulation of signaling	32	11.5	0.027	0.43
GOTERM_BP_FAT	positive regulation of autophagy	5	1.8	0.027	0.43
GOTERM_BP_FAT	response to abiotic stimulus	28	10.1	0.027	0.43
GOTERM_BP_FAT	positive regulation of neurogenesis	14	5	0.027	0.43
GOTERM_BP_FAT	protein localization to membrane	12	4.3	0.028	0.44
GOTERM_BP_FAT	positive regulation of activation-induced cell death of T cells	2	0.7	0.028	0.44
GOTERM_BP_FAT	ion homeostasis	18	6.5	0.029	0.44
GOTERM_BP_FAT	angiogenesis	12	4.3	0.029	0.45
GOTERM_BP_FAT	regulation of glucose import in response to insulin stimulus	3	1.1	0.029	0.45
GOTERM_BP_FAT	regulation of transmembrane receptor protein serine/threonine kinase signaling pathway	8	2.9	0.03	0.46
GOTERM_BP_FAT	regulation of cell differentiation	35	12.6	0.03	0.47
GOTERM_BP_FAT	glial cell migration	4	1.4	0.031	0.47
GOTERM_BP_FAT	mammary gland development	7	2.5	0.032	0.48
GOTERM_BP_FAT	peptidyl-amino acid modification	24	8.6	0.032	0.48
GOTERM_BP_FAT	regulation of lipid metabolic process	10	3.6	0.032	0.48
GOTERM_BP_FAT	positive regulation of transport	23	8.3	0.032	0.48
GOTERM_BP_FAT	positive regulation of protein modification by small protein conjugation or removal	6	2.2	0.032	0.48
GOTERM_BP_FAT	response to inorganic substance	17	6.1	0.033	0.49
GOTERM_BP_FAT	ERAD pathway	5	1.8	0.033	0.49
GOTERM_BP_FAT	positive regulation of catabolic process	9	3.2	0.033	0.5
GOTERM_BP_FAT	protein localization to plasma membrane	8	2.9	0.034	0.5
GOTERM_BP_FAT	protein localization to organelle	19	6.8	0.034	0.5
GOTERM_BP_FAT	carboxylic acid catabolic process	7	2.5	0.034	0.5
GOTERM_BP_FAT	cytosolic transport	6	2.2	0.034	0.5
GOTERM_BP_FAT	positive regulation of glucose import	4	1.4	0.034	0.5
GOTERM_BP_FAT	positive regulation of neuron projection development	10	3.6	0.034	0.5
GOTERM_BP_FAT	morphogenesis of a branching epithelium	8	2.9	0.034	0.5
GOTERM_BP_FAT	negative regulation of phosphate metabolic process	15	5.4	0.034	0.5
GOTERM_BP_FAT	negative regulation of phosphorus metabolic process	15	5.4	0.034	0.5
GOTERM_BP_FAT	establishment of protein localization to membrane	9	3.2	0.034	0.5
GOTERM_BP_FAT	monocarboxylic acid biosynthetic process	7	2.5	0.035	0.5
GOTERM_BP_FAT	blood coagulation	7	2.5	0.035	0.5
GOTERM_BP_FAT	regulation of pH	5	1.8	0.035	0.51
GOTERM_BP_FAT	regulation of cell migration	18	6.5	0.036	0.51
GOTERM_BP_FAT	positive regulation of cellular component organization	27	9.7	0.037	0.52
GOTERM_BP_FAT	negative regulation of intracellular signal transduction	13	4.7	0.037	0.52
GOTERM_BP_FAT	regulation of wound healing	6	2.2	0.037	0.52
GOTERM_BP_FAT	positive regulation of intracellular signal transduction	21	7.6	0.037	0.52
GOTERM_BP_FAT	positive regulation of cell adhesion	11	4	0.038	0.52
GOTERM_BP_FAT	regulation of cellular catabolic process	10	3.6	0.038	0.52
GOTERM_BP_FAT	apoptotic signaling pathway	15	5.4	0.038	0.52
GOTERM_BP_FAT	icosanoid transport	4	1.4	0.038	0.52
GOTERM_BP_FAT	regulation of glucose transport	5	1.8	0.038	0.52
GOTERM_BP_FAT	tissue homeostasis	8	2.9	0.038	0.52
GOTERM_BP_FAT	digestive system development	7	2.5	0.038	0.52
GOTERM_BP_FAT	hormone metabolic process	7	2.5	0.038	0.52
GOTERM_BP_FAT	vesicle targeting	3	1.1	0.039	0.52
GOTERM_BP_FAT	positive regulation of lymphocyte apoptotic process	3	1.1	0.039	0.52
GOTERM_BP_FAT	positive regulation of cell differentiation	22	7.9	0.039	0.52
GOTERM_BP_FAT	cerebellum development	6	2.2	0.039	0.52
GOTERM_BP_FAT	regulation of leukocyte apoptotic process	5	1.8	0.039	0.52
GOTERM_BP_FAT	cellular monovalent inorganic cation homeostasis	5	1.8	0.039	0.52
GOTERM_BP_FAT	dendritic spine development	5	1.8	0.039	0.52
GOTERM_BP_FAT	protein localization	43	15.5	0.04	0.52
GOTERM_BP_FAT	axon regeneration	4	1.4	0.04	0.52
GOTERM_BP_FAT	long-chain fatty acid transport	4	1.4	0.04	0.52
GOTERM_BP_FAT	regulation of bone remodeling	4	1.4	0.04	0.52
GOTERM_BP_FAT	cell part morphogenesis	20	7.2	0.04	0.53
GOTERM_BP_FAT	intracellular signal transduction	45	16.2	0.04	0.53
GOTERM_BP_FAT	positive regulation of establishment of protein localization	14	5	0.04	0.53
GOTERM_BP_FAT	respiratory system development	9	3.2	0.04	0.53
GOTERM_BP_FAT	proteasome-mediated ubiquitin-dependent protein catabolic process	10	3.6	0.041	0.53
GOTERM_BP_FAT	negative regulation of cellular component movement	9	3.2	0.041	0.53
GOTERM_BP_FAT	organonitrogen compound catabolic process	9	3.2	0.041	0.53
GOTERM_BP_FAT	acid secretion	4	1.4	0.041	0.53
GOTERM_BP_FAT	negative regulation of macromolecule metabolic process	43	15.5	0.041	0.53
GOTERM_BP_FAT	fatty acid biosynthetic process	6	2.2	0.041	0.53
GOTERM_BP_FAT	glial cell differentiation	8	2.9	0.043	0.55
GOTERM_BP_FAT	negative regulation of cell death	22	7.9	0.043	0.55
GOTERM_BP_FAT	wound healing	12	4.3	0.043	0.55
GOTERM_BP_FAT	cellular response to starvation	6	2.2	0.044	0.55
GOTERM_BP_FAT	negative regulation of cell differentiation	17	6.1	0.044	0.55
GOTERM_BP_FAT	regulation of cell-substrate adhesion	7	2.5	0.044	0.55
GOTERM_BP_FAT	cellular ketone metabolic process	7	2.5	0.044	0.55
GOTERM_BP_FAT	single organismal cell-cell adhesion	17	6.1	0.044	0.55
GOTERM_BP_FAT	regulation of locomotion	19	6.8	0.045	0.56
GOTERM_BP_FAT	negative regulation of cell migration	8	2.9	0.045	0.56
GOTERM_BP_FAT	cellular chemical homeostasis	18	6.5	0.045	0.56
GOTERM_BP_FAT	regeneration	9	3.2	0.045	0.56
GOTERM_BP_FAT	negative regulation of ion transport	6	2.2	0.045	0.56
GOTERM_BP_FAT	negative regulation of transforming growth factor beta receptor signaling pathway	4	1.4	0.045	0.56
GOTERM_BP_FAT	blood vessel development	15	5.4	0.045	0.56
GOTERM_BP_FAT	branching morphogenesis of an epithelial tube	7	2.5	0.046	0.56
GOTERM_BP_FAT	positive regulation of MAP kinase activity	7	2.5	0.046	0.56
GOTERM_BP_FAT	negative regulation of Wnt signaling pathway	6	2.2	0.046	0.56
GOTERM_BP_FAT	single organism cell adhesion	18	6.5	0.046	0.56
GOTERM_BP_FAT	negative regulation of molecular function	23	8.3	0.047	0.57
GOTERM_BP_FAT	peptidyl-tyrosine phosphorylation	10	3.6	0.047	0.57
GOTERM_BP_FAT	negative regulation of cellular response to transforming growth factor beta stimulus	4	1.4	0.047	0.57
GOTERM_BP_FAT	epithelial cell migration	8	2.9	0.047	0.57
GOTERM_BP_FAT	hemostasis	7	2.5	0.048	0.57
GOTERM_BP_FAT	negative regulation of metabolic process	46	16.5	0.048	0.57
GOTERM_BP_FAT	granulocyte chemotaxis	5	1.8	0.048	0.57
GOTERM_BP_FAT	multicellular organismal homeostasis	10	3.6	0.048	0.57
GOTERM_BP_FAT	peptidyl-tyrosine modification	10	3.6	0.048	0.57
GOTERM_BP_FAT	regulation of cell proliferation	32	11.5	0.048	0.57
GOTERM_BP_FAT	regulation of microtubule cytoskeleton organization	6	2.2	0.049	0.57
GOTERM_BP_FAT	positive regulation of lipid metabolic process	6	2.2	0.049	0.57
GOTERM_BP_FAT	negative regulation of microtubule depolymerization	3	1.1	0.049	0.57
GOTERM_BP_FAT	establishment of vesicle localization	7	2.5	0.049	0.57
GOTERM_BP_FAT	epithelium migration	8	2.9	0.049	0.57
GOTERM_BP_FAT	protein localization to cell periphery	8	2.9	0.049	0.57
GOTERM_BP_FAT	positive regulation of glucose transport	4	1.4	0.049	0.57
GOTERM_BP_FAT	response to organic cyclic compound	27	9.7	0.05	0.57
GOTERM_BP_FAT	cell-cell junction organization	7	2.5	0.05	0.57
GOTERM_BP_FAT	regulation of mRNA metabolic process	6	2.2	0.05	0.57
GOTERM_BP_FAT	limbic system development	6	2.2	0.05	0.57
GOTERM_BP_FAT	sequestering of metal ion	6	2.2	0.05	0.57
GOTERM_BP_FAT	synaptic signaling	15	5.4	0.05	0.57
GOTERM_BP_FAT	chemical synaptic transmission	15	5.4	0.05	0.57
GOTERM_BP_FAT	anterograde trans-synaptic signaling	15	5.4	0.05	0.57
GOTERM_BP_FAT	trans-synaptic signaling	15	5.4	0.05	0.57
GOTERM_BP_FAT	intracellular transport	27	9.7	0.05	0.57
GOTERM_BP_FAT	negative regulation of protein kinase activity	8	2.9	0.051	0.58
GOTERM_BP_FAT	positive regulation of protein transport	13	4.7	0.051	0.58
GOTERM_BP_FAT	positive regulation of cell development	15	5.4	0.051	0.58
GOTERM_BP_FAT	cell cycle	27	9.7	0.051	0.58
GOTERM_BP_FAT	regulation of transport	36	12.9	0.052	0.58
GOTERM_BP_FAT	cellular component disassembly	11	4	0.052	0.58
GOTERM_BP_FAT	negative regulation of cell adhesion	8	2.9	0.052	0.58
GOTERM_BP_FAT	coagulation	7	2.5	0.052	0.58
GOTERM_BP_FAT	cellular hormone metabolic process	5	1.8	0.053	0.58
GOTERM_BP_FAT	skin development	8	2.9	0.053	0.59
GOTERM_BP_FAT	skeletal muscle tissue development	7	2.5	0.053	0.59
GOTERM_BP_FAT	calcium ion transport into cytosol	6	2.2	0.054	0.59
GOTERM_BP_FAT	metencephalon development	6	2.2	0.054	0.59
GOTERM_BP_FAT	cellular aldehyde metabolic process	4	1.4	0.054	0.59
GOTERM_BP_FAT	stress-activated protein kinase signaling cascade	8	2.9	0.054	0.59
GOTERM_BP_FAT	regulation of cell motility	18	6.5	0.054	0.59
GOTERM_BP_FAT	tissue migration	8	2.9	0.055	0.59
GOTERM_BP_FAT	cell projection morphogenesis	19	6.8	0.055	0.59
GOTERM_BP_FAT	glycoprotein ERAD pathway	2	0.7	0.056	0.59
GOTERM_BP_FAT	protein alpha-1,2-demannosylation	2	0.7	0.056	0.59
GOTERM_BP_FAT	protein demannosylation	2	0.7	0.056	0.59
GOTERM_BP_FAT	positive regulation of retinoic acid receptor signaling pathway	2	0.7	0.056	0.59
GOTERM_BP_FAT	protein deglycosylation involved in glycoprotein catabolic process	2	0.7	0.056	0.59
GOTERM_BP_FAT	protein C-linked glycosylation via 2'-alpha-mannosyl-L-tryptophan	2	0.7	0.056	0.59
GOTERM_BP_FAT	protein C-linked glycosylation via tryptophan	2	0.7	0.056	0.59
GOTERM_BP_FAT	protein C-linked glycosylation	2	0.7	0.056	0.59
GOTERM_BP_FAT	peptidyl-tryptophan modification	2	0.7	0.056	0.59
GOTERM_BP_FAT	mannose trimming involved in glycoprotein ERAD pathway	2	0.7	0.056	0.59
GOTERM_BP_FAT	negative regulation of protein depolymerization	4	1.4	0.056	0.59
GOTERM_BP_FAT	regulation of homotypic cell-cell adhesion	3	1.1	0.056	0.59
GOTERM_BP_FAT	protein localization to Golgi apparatus	3	1.1	0.056	0.59
GOTERM_BP_FAT	leukocyte homeostasis	5	1.8	0.056	0.59
GOTERM_BP_FAT	cytosolic calcium ion transport	6	2.2	0.056	0.59
GOTERM_BP_FAT	regulation of cellular component movement	19	6.8	0.056	0.59
GOTERM_BP_FAT	positive regulation of secretion by cell	11	4	0.056	0.59
GOTERM_BP_FAT	posttranscriptional regulation of gene expression	11	4	0.056	0.59
GOTERM_BP_FAT	negative regulation of cell motility	8	2.9	0.057	0.59
GOTERM_BP_FAT	positive regulation of protein secretion	8	2.9	0.058	0.59
GOTERM_BP_FAT	gland morphogenesis	6	2.2	0.058	0.59
GOTERM_BP_FAT	cellular component biogenesis	49	17.6	0.058	0.6
GOTERM_BP_FAT	regulation of lymphocyte apoptotic process	4	1.4	0.058	0.6
GOTERM_BP_FAT	negative regulation of cellular metabolic process	43	15.5	0.059	0.6
GOTERM_BP_FAT	receptor-mediated endocytosis	8	2.9	0.059	0.6
GOTERM_BP_FAT	regulation of transforming growth factor beta production	3	1.1	0.06	0.6
GOTERM_BP_FAT	Golgi to vacuole transport	3	1.1	0.06	0.6
GOTERM_BP_FAT	regulation of microtubule depolymerization	3	1.1	0.06	0.6
GOTERM_BP_FAT	protein N-linked glycosylation via asparagine	3	1.1	0.06	0.6
GOTERM_BP_FAT	regulation of dopamine secretion	3	1.1	0.06	0.6
GOTERM_BP_FAT	negative regulation of transport	13	4.7	0.06	0.6
GOTERM_BP_FAT	forebrain development	12	4.3	0.06	0.61
GOTERM_BP_FAT	regulation of actin cytoskeleton organization	9	3.2	0.06	0.61
GOTERM_BP_FAT	release of sequestered calcium ion into cytosol	5	1.8	0.061	0.61
GOTERM_BP_FAT	negative regulation of sequestering of calcium ion	5	1.8	0.061	0.61
GOTERM_BP_FAT	positive regulation of epithelial cell migration	5	1.8	0.061	0.61
GOTERM_BP_FAT	cellular component morphogenesis	28	10.1	0.061	0.61
GOTERM_BP_FAT	circulatory system development	22	7.9	0.062	0.61
GOTERM_BP_FAT	cardiovascular system development	22	7.9	0.062	0.61
GOTERM_BP_FAT	regulation of cellular protein localization	14	5	0.062	0.61
GOTERM_BP_FAT	calcium ion import into cytosol	5	1.8	0.063	0.61
GOTERM_BP_FAT	calcium ion transmembrane import into cytosol	5	1.8	0.063	0.61
GOTERM_BP_FAT	cell redox homeostasis	4	1.4	0.063	0.61
GOTERM_BP_FAT	negative regulation of protein complex disassembly	4	1.4	0.063	0.61
GOTERM_BP_FAT	diterpenoid metabolic process	4	1.4	0.063	0.61
GOTERM_BP_FAT	ubiquitin-dependent protein catabolic process	13	4.7	0.063	0.61
GOTERM_BP_FAT	negative regulation of cell-cell adhesion	6	2.2	0.063	0.61
GOTERM_BP_FAT	positive regulation of neuron differentiation	11	4	0.064	0.61
GOTERM_BP_FAT	negative regulation of lipid transport	3	1.1	0.064	0.61
GOTERM_BP_FAT	hyaluronan metabolic process	3	1.1	0.064	0.61
GOTERM_BP_FAT	peptidyl-asparagine modification	3	1.1	0.064	0.61
GOTERM_BP_FAT	protein kinase C-activating G-protein coupled receptor signaling pathway	3	1.1	0.064	0.61
GOTERM_BP_FAT	transforming growth factor beta production	3	1.1	0.064	0.61
GOTERM_BP_FAT	sulfur compound metabolic process	9	3.2	0.064	0.61
GOTERM_BP_FAT	telencephalon development	9	3.2	0.064	0.61
GOTERM_BP_FAT	vesicle localization	7	2.5	0.064	0.61
GOTERM_BP_FAT	regulation of organ morphogenesis	7	2.5	0.064	0.61
GOTERM_BP_FAT	single-organism cellular localization	21	7.6	0.064	0.61
GOTERM_BP_FAT	leukocyte apoptotic process	5	1.8	0.065	0.61
GOTERM_BP_FAT	positive regulation of protein ubiquitination	5	1.8	0.065	0.61
GOTERM_BP_FAT	proteasomal protein catabolic process	10	3.6	0.065	0.61
GOTERM_BP_FAT	endoplasmic reticulum unfolded protein response	4	1.4	0.065	0.61
GOTERM_BP_FAT	regulation of G-protein coupled receptor protein signaling pathway	5	1.8	0.066	0.62
GOTERM_BP_FAT	protein homooligomerization	9	3.2	0.066	0.62
GOTERM_BP_FAT	response to extracellular stimulus	15	5.4	0.067	0.62
GOTERM_BP_FAT	muscle structure development	15	5.4	0.067	0.62
GOTERM_BP_FAT	negative regulation of cell development	10	3.6	0.067	0.62
GOTERM_BP_FAT	regulation of cell adhesion	15	5.4	0.067	0.62
GOTERM_BP_FAT	protein homotrimerization	3	1.1	0.067	0.62
GOTERM_BP_FAT	negative regulation of anion transport	3	1.1	0.067	0.62
GOTERM_BP_FAT	positive regulation of epidermis development	3	1.1	0.067	0.62
GOTERM_BP_FAT	nucleotide-sugar metabolic process	3	1.1	0.067	0.62
GOTERM_BP_FAT	regulation of lipid biosynthetic process	6	2.2	0.068	0.62
GOTERM_BP_FAT	cellular amino acid catabolic process	4	1.4	0.068	0.62
GOTERM_BP_FAT	cellular response to unfolded protein	4	1.4	0.068	0.62
GOTERM_BP_FAT	protein complex subunit organization	28	10.1	0.068	0.62
GOTERM_BP_FAT	modification-dependent protein catabolic process	13	4.7	0.068	0.62
GOTERM_BP_FAT	vasculature development	15	5.4	0.069	0.63
GOTERM_BP_FAT	positive regulation of cell-cell adhesion mediated by integrin	2	0.7	0.069	0.63
GOTERM_BP_FAT	response to glycoprotein	2	0.7	0.069	0.63
GOTERM_BP_FAT	regulation of neuron apoptotic process	8	2.9	0.069	0.63
GOTERM_BP_FAT	positive regulation of canonical Wnt signaling pathway	4	1.4	0.07	0.63
GOTERM_BP_FAT	regulation of microtubule polymerization or depolymerization	4	1.4	0.07	0.63
GOTERM_BP_FAT	regulation of intracellular pH	4	1.4	0.07	0.63
GOTERM_BP_FAT	negative regulation of kinase activity	8	2.9	0.07	0.63
GOTERM_BP_FAT	epithelial cell development	8	2.9	0.071	0.64
GOTERM_BP_FAT	regulation of cellular ketone metabolic process	5	1.8	0.072	0.64
GOTERM_BP_FAT	granulocyte migration	5	1.8	0.072	0.64
GOTERM_BP_FAT	coenzyme metabolic process	9	3.2	0.073	0.64
GOTERM_BP_FAT	regulation of protein tyrosine kinase activity	4	1.4	0.073	0.64
GOTERM_BP_FAT	regulation of autophagy	7	2.5	0.073	0.65
GOTERM_BP_FAT	organelle fission	13	4.7	0.073	0.65
GOTERM_BP_FAT	regulation of axon extension	5	1.8	0.074	0.65
GOTERM_BP_FAT	cell junction organization	7	2.5	0.074	0.65
GOTERM_BP_FAT	protein oligomerization	13	4.7	0.074	0.65
GOTERM_BP_FAT	regulation of protein secretion	11	4	0.074	0.65
GOTERM_BP_FAT	epithelial tube morphogenesis	10	3.6	0.074	0.65
GOTERM_BP_FAT	response to toxic substance	8	2.9	0.075	0.65
GOTERM_BP_FAT	cellular cation homeostasis	14	5	0.075	0.65
GOTERM_BP_FAT	ER-associated ubiquitin-dependent protein catabolic process	4	1.4	0.075	0.65
GOTERM_BP_FAT	cognition	9	3.2	0.075	0.65
GOTERM_BP_FAT	modification-dependent macromolecule catabolic process	13	4.7	0.076	0.65
GOTERM_BP_FAT	positive regulation of leukocyte apoptotic process	3	1.1	0.076	0.65
GOTERM_BP_FAT	regulation of neuron projection regeneration	3	1.1	0.076	0.65
GOTERM_BP_FAT	regulation of platelet activation	3	1.1	0.076	0.65
GOTERM_BP_FAT	positive regulation of cellular protein catabolic process	5	1.8	0.076	0.65
GOTERM_BP_FAT	kidney epithelium development	6	2.2	0.077	0.66
GOTERM_BP_FAT	negative regulation of MAPK cascade	6	2.2	0.077	0.66
GOTERM_BP_FAT	digestive tract development	6	2.2	0.077	0.66
GOTERM_BP_FAT	regulation of secretion	17	6.1	0.077	0.66
GOTERM_BP_FAT	positive regulation of cell-substrate adhesion	5	1.8	0.078	0.66
GOTERM_BP_FAT	regulation of cellular pH	4	1.4	0.078	0.66
GOTERM_BP_FAT	vacuolar transport	8	2.9	0.08	0.67
GOTERM_BP_FAT	neuron apoptotic process	8	2.9	0.08	0.67
GOTERM_BP_FAT	retinol metabolic process	3	1.1	0.08	0.67
GOTERM_BP_FAT	regulation of response to external stimulus	17	6.1	0.08	0.67
GOTERM_BP_FAT	dicarboxylic acid transport	4	1.4	0.08	0.67
GOTERM_BP_FAT	retina homeostasis	4	1.4	0.08	0.67
GOTERM_BP_FAT	purine ribonucleoside metabolic process	9	3.2	0.08	0.67
GOTERM_BP_FAT	establishment of organelle localization	10	3.6	0.081	0.67
GOTERM_BP_FAT	positive regulation of cell death	15	5.4	0.082	0.68
GOTERM_BP_FAT	regulation of secretion by cell	16	5.8	0.082	0.68
GOTERM_BP_FAT	positive regulation of secretion	11	4	0.082	0.68
GOTERM_BP_FAT	metal ion homeostasis	14	5	0.082	0.68
GOTERM_BP_FAT	response to electrical stimulus	4	1.4	0.083	0.69
GOTERM_BP_FAT	regulation of glial cell differentiation	4	1.4	0.083	0.69
GOTERM_BP_FAT	response to hormone	22	7.9	0.083	0.69
GOTERM_BP_FAT	regulation of response to stress	24	8.6	0.083	0.69
GOTERM_BP_FAT	carbohydrate transport	6	2.2	0.083	0.69
GOTERM_BP_FAT	organic hydroxy compound metabolic process	10	3.6	0.084	0.69
GOTERM_BP_FAT	retrograde vesicle-mediated transport, Golgi to ER	3	1.1	0.084	0.69
GOTERM_BP_FAT	regulation of ion homeostasis	7	2.5	0.084	0.69
GOTERM_BP_FAT	negative regulation of cell cycle	10	3.6	0.085	0.69
GOTERM_BP_FAT	response to acid chemical	11	4	0.085	0.69
GOTERM_BP_FAT	purine nucleoside metabolic process	9	3.2	0.085	0.69
GOTERM_BP_FAT	regulation of embryonic development	5	1.8	0.086	0.7
GOTERM_BP_FAT	cofactor metabolic process	10	3.6	0.087	0.7
GOTERM_BP_FAT	negative regulation of protein modification process	13	4.7	0.087	0.7
GOTERM_BP_FAT	cellular ion homeostasis	14	5	0.087	0.7
GOTERM_BP_FAT	osteoblast differentiation	7	2.5	0.087	0.7
GOTERM_BP_FAT	regulation of establishment of protein localization	18	6.5	0.087	0.7
GOTERM_BP_FAT	positive regulation of protein serine/threonine kinase activity	8	2.9	0.087	0.7
GOTERM_BP_FAT	positive regulation of apoptotic process	14	5	0.088	0.7
GOTERM_BP_FAT	regulation of sequestering of calcium ion	5	1.8	0.088	0.7
GOTERM_BP_FAT	sequestering of calcium ion	5	1.8	0.088	0.7
GOTERM_BP_FAT	regulation of protein targeting to membrane	3	1.1	0.088	0.7
GOTERM_BP_FAT	negative regulation of MAP kinase activity	4	1.4	0.088	0.7
GOTERM_BP_FAT	regulation of cell junction assembly	4	1.4	0.088	0.7
GOTERM_BP_FAT	negative regulation of ion transmembrane transport	4	1.4	0.088	0.7
GOTERM_BP_FAT	terpenoid metabolic process	4	1.4	0.088	0.7
GOTERM_BP_FAT	response to nutrient levels	14	5	0.09	0.71
GOTERM_BP_FAT	multi-multicellular organism process	8	2.9	0.09	0.71
GOTERM_BP_FAT	regulation of microtubule-based process	6	2.2	0.09	0.71
GOTERM_BP_FAT	macromolecular complex subunit organization	40	14.4	0.091	0.71
GOTERM_BP_FAT	regulation of growth	15	5.4	0.091	0.71
GOTERM_BP_FAT	lymphocyte apoptotic process	4	1.4	0.091	0.71
GOTERM_BP_FAT	divalent metal ion transport	11	4	0.092	0.71
GOTERM_BP_FAT	mesenchymal cell development	6	2.2	0.092	0.71
GOTERM_BP_FAT	regulation of gliogenesis	5	1.8	0.092	0.71
GOTERM_BP_FAT	protein complex assembly	25	9	0.092	0.71
GOTERM_BP_FAT	muscle system process	10	3.6	0.092	0.71
GOTERM_BP_FAT	regulation of synaptic transmission, GABAergic	3	1.1	0.093	0.71
GOTERM_BP_FAT	epidermis morphogenesis	3	1.1	0.093	0.71
GOTERM_BP_FAT	negative regulation of microtubule polymerization or depolymerization	3	1.1	0.093	0.71
GOTERM_BP_FAT	regulation of cell adhesion mediated by integrin	3	1.1	0.093	0.71
GOTERM_BP_FAT	regulation of microtubule polymerization	3	1.1	0.093	0.71
GOTERM_BP_FAT	positive regulation of programmed cell death	14	5	0.093	0.71
GOTERM_BP_FAT	protein complex biogenesis	25	9	0.093	0.71
GOTERM_BP_FAT	divalent inorganic cation transport	11	4	0.094	0.72
GOTERM_BP_FAT	response to antibiotic	4	1.4	0.094	0.72
GOTERM_BP_FAT	positive regulation of lipid biosynthetic process	4	1.4	0.094	0.72
GOTERM_BP_FAT	organic acid transport	5	1.8	0.094	0.72
GOTERM_BP_FAT	skeletal system development	12	4.3	0.094	0.72
GOTERM_BP_FAT	protein folding in endoplasmic reticulum	2	0.7	0.095	0.72
GOTERM_BP_FAT	positive regulation of extracellular matrix disassembly	2	0.7	0.095	0.72
GOTERM_BP_FAT	formation of primary germ layer	5	1.8	0.096	0.73
GOTERM_BP_FAT	axon extension	5	1.8	0.096	0.73
GOTERM_BP_FAT	cellular response to cAMP	4	1.4	0.097	0.73
GOTERM_BP_FAT	regulation of protein depolymerization	4	1.4	0.097	0.73

## Sheet: DEGs_Up_(IM_Vs_ORC)
Category	Term	Count	%	P-Value	Benjamini		Category	Term	Count	%	P-Value	Benjamini		Category	Term	Count	%	P-Value	Benjamini		Category	Term	Count	%	P-Value	Benjamini
GOTERM_BP_FAT	Golgi vesicle transport	9	16.1	1.1e-07	0.00018		GOTERM_CC_FAT	coated vesicle membrane	5	8.9	5.4e-05	0.01		GOTERM_MF_FAT	anion binding	7	12.5	0.00011	0.031		KEGG_PATHWAY	Protein processing in endoplasmic reticulum	7	12.5	1.5e-05	0.0009
GOTERM_BP_FAT	cellular localization	22	39.3	5.6e-07	0.00034		GOTERM_CC_FAT	vesicle coat	4	7.1	0.00027	0.011		GOTERM_MF_FAT	ion binding	19	33.9	0.0067	0.9		KEGG_PATHWAY	PPAR signaling pathway	3	5.4	0.027	0.8
GOTERM_BP_FAT	establishment of localization in cell	19	33.9	6.4e-07	0.00034		GOTERM_CC_FAT	Golgi membrane	8	14.3	0.00032	0.011		GOTERM_MF_FAT	carboxylic acid binding	4	7.1	0.012	1		KEGG_PATHWAY	Circadian rhythm	2	3.6	0.096	1
GOTERM_BP_FAT	protein transport	18	32.1	1.2e-06	0.00047		GOTERM_CC_FAT	Golgi stack	5	8.9	0.00035	0.011		GOTERM_MF_FAT	lipid binding	6	10.7	0.03	1
GOTERM_BP_FAT	intracellular transport	16	28.6	2.3e-06	0.00072		GOTERM_CC_FAT	Golgi apparatus	13	23.2	0.00036	0.011		GOTERM_MF_FAT	enzyme binding	11	19.6	0.032	1
GOTERM_BP_FAT	macromolecule localization	22	39.3	3e-06	0.00081		GOTERM_CC_FAT	cis-Golgi network	4	7.1	0.00036	0.011		GOTERM_MF_FAT	toxic substance binding	2	3.6	0.035	1
GOTERM_BP_FAT	establishment of protein localization	18	32.1	4.7e-06	0.0011		GOTERM_CC_FAT	Golgi apparatus part	9	16.1	0.00067	0.018		GOTERM_MF_FAT	core promoter sequence-specific DNA binding	3	5.4	0.04	1
GOTERM_BP_FAT	protein localization	20	35.7	7.2e-06	0.0014		GOTERM_CC_FAT	endoplasmic reticulum	13	23.2	0.0015	0.029		GOTERM_MF_FAT	phosphatidylinositol phosphate binding	3	5.4	0.047	1
GOTERM_BP_FAT	vesicle-mediated transport	14	25	1.9e-05	0.0033		GOTERM_CC_FAT	Golgi subcompartment	6	10.7	0.0015	0.029		GOTERM_MF_FAT	phosphatidylinositol-3,5-bisphosphate binding	2	3.6	0.056	1
GOTERM_BP_FAT	cellular protein localization	15	26.8	6e-05	0.0095		GOTERM_CC_FAT	coated vesicle	5	8.9	0.0017	0.029		GOTERM_MF_FAT	zinc ion binding	7	12.5	0.066	1
GOTERM_BP_FAT	cellular macromolecule localization	15	26.8	6.5e-05	0.0095		GOTERM_CC_FAT	ER to Golgi transport vesicle membrane	3	5.4	0.0019	0.029		GOTERM_MF_FAT	acetylgalactosaminyltransferase activity	2	3.6	0.066	1
GOTERM_BP_FAT	ER to Golgi vesicle-mediated transport	5	8.9	0.00012	0.015		GOTERM_CC_FAT	organelle subcompartment	6	10.7	0.0019	0.029		GOTERM_MF_FAT	phospholipid binding	4	7.1	0.069	1
GOTERM_BP_FAT	retrograde vesicle-mediated transport, Golgi to ER	4	7.1	0.00013	0.015		GOTERM_CC_FAT	Golgi cisterna	4	7.1	0.002	0.029		GOTERM_MF_FAT	core promoter binding	3	5.4	0.076	1
GOTERM_BP_FAT	intracellular protein transport	11	19.6	0.00021	0.024		GOTERM_CC_FAT	membrane coat	4	7.1	0.0031	0.039		GOTERM_MF_FAT	transition metal ion binding	8	14.3	0.078	1
GOTERM_BP_FAT	autophagosome assembly	4	7.1	0.00083	0.088		GOTERM_CC_FAT	coated membrane	4	7.1	0.0031	0.039		GOTERM_MF_FAT	metal ion binding	15	26.8	0.081	1
GOTERM_BP_FAT	autophagosome organization	4	7.1	0.00099	0.096		GOTERM_CC_FAT	ER to Golgi transport vesicle	3	5.4	0.0064	0.076		GOTERM_MF_FAT	cation binding	15	26.8	0.088	1
GOTERM_BP_FAT	gluconeogenesis	4	7.1	0.001	0.096		GOTERM_CC_FAT	Golgi cisterna membrane	3	5.4	0.013	0.14		GOTERM_MF_FAT	fatty acid binding	2	3.6	0.099	1
GOTERM_BP_FAT	hexose biosynthetic process	4	7.1	0.0011	0.099		GOTERM_CC_FAT	cytoplasmic vesicle membrane	5	8.9	0.014	0.15
GOTERM_BP_FAT	monosaccharide biosynthetic process	4	7.1	0.0012	0.1		GOTERM_CC_FAT	endoplasmic reticulum part	8	14.3	0.016	0.16
GOTERM_BP_FAT	carbohydrate biosynthetic process	5	8.9	0.0018	0.14		GOTERM_CC_FAT	cytoplasmic vesicle part	5	8.9	0.019	0.18
GOTERM_BP_FAT	glucose metabolic process	5	8.9	0.0019	0.14		GOTERM_CC_FAT	vesicle membrane	5	8.9	0.02	0.18
GOTERM_BP_FAT	organelle disassembly	5	8.9	0.0024	0.17		GOTERM_CC_FAT	endoplasmic reticulum lumen	3	5.4	0.022	0.18
GOTERM_BP_FAT	hexose metabolic process	5	8.9	0.0032	0.22		GOTERM_CC_FAT	Golgi-associated vesicle	3	5.4	0.022	0.18
GOTERM_BP_FAT	circadian rhythm	5	8.9	0.0035	0.23		GOTERM_CC_FAT	COPII vesicle coat	2	3.6	0.029	0.23
GOTERM_BP_FAT	monosaccharide metabolic process	5	8.9	0.0038	0.24		GOTERM_CC_FAT	cytoplasmic, membrane-bounded vesicle	8	14.3	0.032	0.24
GOTERM_BP_FAT	protein localization to endoplasmic reticulum	3	5.4	0.0059	0.36		GOTERM_CC_FAT	endoplasmic reticulum chaperone complex	2	3.6	0.038	0.28
GOTERM_BP_FAT	single-organism carbohydrate metabolic process	7	12.5	0.0069	0.41		GOTERM_CC_FAT	COPI-coated vesicle membrane	2	3.6	0.054	0.38
GOTERM_BP_FAT	protein localization to organelle	8	14.3	0.0072	0.41		GOTERM_CC_FAT	transport vesicle membrane	3	5.4	0.056	0.38
GOTERM_BP_FAT	cellular response to stress	12	21.4	0.0088	0.48		GOTERM_CC_FAT	COPI-coated vesicle	2	3.6	0.072	0.47
GOTERM_BP_FAT	regulation of cell cycle	8	14.3	0.009	0.48		GOTERM_CC_FAT	cytosol	11	19.6	0.091	0.58
GOTERM_BP_FAT	maintenance of location	5	8.9	0.0099	0.49
GOTERM_BP_FAT	regulation of intrinsic apoptotic signaling pathway	4	7.1	0.01	0.49
GOTERM_BP_FAT	post-Golgi vesicle-mediated transport	3	5.4	0.01	0.49
GOTERM_BP_FAT	macroautophagy	5	8.9	0.012	0.55
GOTERM_BP_FAT	mitochondrion disassembly	4	7.1	0.014	0.61
GOTERM_BP_FAT	mitophagy	4	7.1	0.014	0.61
GOTERM_BP_FAT	cellular protein modification process	18	32.1	0.015	0.62
GOTERM_BP_FAT	protein modification process	18	32.1	0.015	0.62
GOTERM_BP_FAT	carbohydrate metabolic process	7	12.5	0.015	0.62
GOTERM_BP_FAT	vacuole organization	4	7.1	0.018	0.72
GOTERM_BP_FAT	establishment of protein localization to organelle	6	10.7	0.02	0.75
GOTERM_BP_FAT	negative regulation of glucocorticoid receptor signaling pathway	2	3.6	0.02	0.75
GOTERM_BP_FAT	regulation of cellular response to stress	6	10.7	0.021	0.75
GOTERM_BP_FAT	single-organism cellular localization	8	14.3	0.021	0.75
GOTERM_BP_FAT	Golgi vesicle budding	2	3.6	0.023	0.81
GOTERM_BP_FAT	cellular component disassembly	5	8.9	0.025	0.87
GOTERM_BP_FAT	rhythmic process	5	8.9	0.026	0.87
GOTERM_BP_FAT	response to hypoxia	5	8.9	0.026	0.87
GOTERM_BP_FAT	vesicle targeting, to, from or within Golgi	2	3.6	0.028	0.91
GOTERM_BP_FAT	response to decreased oxygen levels	5	8.9	0.029	0.91
GOTERM_BP_FAT	protein targeting	6	10.7	0.029	0.92
GOTERM_BP_FAT	regulation of carbohydrate biosynthetic process	3	5.4	0.03	0.92
GOTERM_BP_FAT	regulation of intracellular signal transduction	10	17.9	0.031	0.92
GOTERM_BP_FAT	Golgi organization	3	5.4	0.031	0.92
GOTERM_BP_FAT	protein localization to pre-autophagosomal structure	2	3.6	0.034	0.95
GOTERM_BP_FAT	negative regulation of kinase activity	4	7.1	0.036	0.95
GOTERM_BP_FAT	cellular macromolecule biosynthetic process	20	35.7	0.036	0.95
GOTERM_BP_FAT	secretion	8	14.3	0.037	0.95
GOTERM_BP_FAT	regulation of glucocorticoid receptor signaling pathway	2	3.6	0.037	0.95
GOTERM_BP_FAT	response to oxygen levels	5	8.9	0.037	0.95
GOTERM_BP_FAT	autophagy	5	8.9	0.037	0.95
GOTERM_BP_FAT	glucose homeostasis	4	7.1	0.038	0.95
GOTERM_BP_FAT	carbohydrate homeostasis	4	7.1	0.038	0.95
GOTERM_BP_FAT	cellular carbohydrate metabolic process	4	7.1	0.039	0.96
GOTERM_BP_FAT	organelle localization	5	8.9	0.039	0.96
GOTERM_BP_FAT	regulation of circadian rhythm	3	5.4	0.041	1
GOTERM_BP_FAT	organelle assembly	6	10.7	0.042	1
GOTERM_BP_FAT	regulation of glucose metabolic process	3	5.4	0.043	1
GOTERM_BP_FAT	intrinsic apoptotic signaling pathway	4	7.1	0.045	1
GOTERM_BP_FAT	negative regulation of intracellular signal transduction	5	8.9	0.046	1
GOTERM_BP_FAT	negative regulation of transferase activity	4	7.1	0.049	1
GOTERM_BP_FAT	glucocorticoid receptor signaling pathway	2	3.6	0.051	1
GOTERM_BP_FAT	Golgi to endosome transport	2	3.6	0.051	1
GOTERM_BP_FAT	secretion by cell	7	12.5	0.051	1
GOTERM_BP_FAT	regulation of response to stress	8	14.3	0.053	1
GOTERM_BP_FAT	protein stabilization	3	5.4	0.054	1
GOTERM_BP_FAT	mitophagy in response to mitochondrial depolarization	3	5.4	0.058	1
GOTERM_BP_FAT	response to mitochondrial depolarisation	3	5.4	0.058	1
GOTERM_BP_FAT	corticosteroid receptor signaling pathway	2	3.6	0.059	1
GOTERM_BP_FAT	negative regulation of endoplasmic reticulum stress-induced intrinsic apoptotic signaling pathway	2	3.6	0.059	1
GOTERM_BP_FAT	macromitophagy	3	5.4	0.061	1
GOTERM_BP_FAT	vesicle targeting	2	3.6	0.061	1
GOTERM_BP_FAT	response to steroid hormone	5	8.9	0.063	1
GOTERM_BP_FAT	regulation of cellular carbohydrate metabolic process	3	5.4	0.065	1
GOTERM_BP_FAT	response to glucagon	2	3.6	0.067	1
GOTERM_BP_FAT	cellular response to hypoxia	3	5.4	0.071	1
GOTERM_BP_FAT	positive regulation of circadian rhythm	2	3.6	0.072	1
GOTERM_BP_FAT	cellular response to decreased oxygen levels	3	5.4	0.077	1
GOTERM_BP_FAT	Golgi to vacuole transport	2	3.6	0.078	1
GOTERM_BP_FAT	regulation of endoplasmic reticulum stress-induced intrinsic apoptotic signaling pathway	2	3.6	0.083	1
GOTERM_BP_FAT	peptidyl-amino acid modification	7	12.5	0.086	1
GOTERM_BP_FAT	cellular response to oxygen levels	3	5.4	0.088	1
GOTERM_BP_FAT	membrane organization	6	10.7	0.095	1
GOTERM_BP_FAT	chemical homeostasis	7	12.5	0.095	1
GOTERM_BP_FAT	intra-Golgi vesicle-mediated transport	2	3.6	0.096	1
GOTERM_BP_FAT	negative regulation of intracellular steroid hormone receptor signaling pathway	2	3.6	0.096	1
GOTERM_BP_FAT	negative regulation of transcription, DNA-templated	7	12.5	0.097	1
GOTERM_BP_FAT	cellular response to cytokine stimulus	5	8.9	0.098	1
GOTERM_BP_FAT	regulation of carbohydrate metabolic process	3	5.4	0.098	1
GOTERM_BP_FAT	mitochondrion localization	2	3.6	0.099	1
GOTERM_BP_FAT	establishment of vesicle localization	3	5.4	0.099	1

## Sheet: DEGs_Down_(IM_Vs_ORC)
Category	Term	Count	%	P-Value	Benjamini		Category	Term	Count	%	P-Value	Benjamini		Category	Term	Count	%	P-Value	Benjamini		Category	Term	Count	%	P-Value	Benjamini
GOTERM_BP_FAT	oxidation-reduction process	10	18.9	0.0009	0.57		GOTERM_CC_FAT	cytosolic ribosome	7	13.2	0.00016	0.028		GOTERM_MF_FAT	structural constituent of ribosome	8	15.1	0.0001	0.025		KEGG_PATHWAY	Ribosome	7	13.2	1.4e-05	0.00066
GOTERM_BP_FAT	organonitrogen compound biosynthetic process	12	22.6	0.00092	0.57		GOTERM_CC_FAT	ribosome	8	15.1	0.00028	0.028		GOTERM_MF_FAT	NAD binding	4	7.5	0.00088	0.11		KEGG_PATHWAY	Pyruvate metabolism	3	5.7	0.0072	0.12
GOTERM_BP_FAT	amide biosynthetic process	9	17	0.0022	0.58		GOTERM_CC_FAT	ribosomal subunit	7	13.2	0.00045	0.03		GOTERM_MF_FAT	structural molecule activity	9	17	0.0014	0.12		KEGG_PATHWAY	Oxidative phosphorylation	4	7.5	0.011	0.12
GOTERM_BP_FAT	cellular amide metabolic process	10	18.9	0.0022	0.58		GOTERM_CC_FAT	cytosolic part	7	13.2	0.00096	0.047		GOTERM_MF_FAT	cofactor binding	5	9.4	0.0084	0.53		KEGG_PATHWAY	Parkinson's disease	4	7.5	0.012	0.12
GOTERM_BP_FAT	liver development	5	9.4	0.0028	0.58		GOTERM_CC_FAT	mitochondrion	13	24.5	0.0032	0.12		GOTERM_MF_FAT	coenzyme binding	4	7.5	0.018	0.9		KEGG_PATHWAY	Non-alcoholic fatty liver disease (NAFLD)	4	7.5	0.015	0.12
GOTERM_BP_FAT	hepaticobiliary system development	5	9.4	0.0029	0.58		GOTERM_CC_FAT	cytosolic small ribosomal subunit	4	7.5	0.0036	0.12		GOTERM_MF_FAT	electron carrier activity	3	5.7	0.023	0.95		KEGG_PATHWAY	Metabolic pathways	10	18.9	0.015	0.12
GOTERM_BP_FAT	peptide metabolic process	9	17	0.0033	0.58		GOTERM_CC_FAT	intracellular ribonucleoprotein complex	9	17	0.0059	0.15		GOTERM_MF_FAT	hydrogen ion transmembrane transporter activity	3	5.7	0.035	1		KEGG_PATHWAY	Alzheimer's disease	4	7.5	0.02	0.14
GOTERM_BP_FAT	translation	8	15.1	0.0049	0.76		GOTERM_CC_FAT	ribonucleoprotein complex	9	17	0.006	0.15		GOTERM_MF_FAT	oxidoreductase activity, acting on the CH-OH group of donors, NAD or NADP as acceptor	3	5.7	0.039	1		KEGG_PATHWAY	Cardiac muscle contraction	3	5.7	0.026	0.14
GOTERM_BP_FAT	peptide biosynthetic process	8	15.1	0.0056	0.77		GOTERM_CC_FAT	small ribosomal subunit	4	7.5	0.0068	0.15		GOTERM_MF_FAT	oxidoreductase activity, acting on CH-OH group of donors	3	5.7	0.052	1		KEGG_PATHWAY	Huntington's disease	4	7.5	0.027	0.14
GOTERM_BP_FAT	macroautophagy	5	9.4	0.0087	1		GOTERM_CC_FAT	mitochondrial protein complex	4	7.5	0.016	0.3		GOTERM_MF_FAT	isomerase activity	3	5.7	0.068	1		KEGG_PATHWAY	Circadian rhythm	2	3.8	0.093	0.44
GOTERM_BP_FAT	mitochondrial ATP synthesis coupled electron transport	3	5.7	0.0093	1		GOTERM_CC_FAT	mitochondrial membrane part	4	7.5	0.026	0.39		GOTERM_MF_FAT	transcription factor activity, RNA polymerase II core promoter proximal region sequence-specific binding	4	7.5	0.071	1
GOTERM_BP_FAT	ATP synthesis coupled electron transport	3	5.7	0.011	1		GOTERM_CC_FAT	respiratory chain complex	3	5.7	0.028	0.39		GOTERM_MF_FAT	organic cyclic compound binding	21	39.6	0.076	1
GOTERM_BP_FAT	gamma-aminobutyric acid metabolic process	2	3.8	0.013	1		GOTERM_CC_FAT	extracellular exosome	14	26.4	0.03	0.39		GOTERM_MF_FAT	cytochrome-c oxidase activity	2	3.8	0.08	1
GOTERM_BP_FAT	gene expression	21	39.6	0.015	1		GOTERM_CC_FAT	extracellular vesicle	14	26.4	0.031	0.39		GOTERM_MF_FAT	heme-copper terminal oxidase activity	2	3.8	0.08	1
GOTERM_BP_FAT	carboxylic acid metabolic process	7	13.2	0.017	1		GOTERM_CC_FAT	mitochondrial respiratory chain	3	5.7	0.031	0.39		GOTERM_MF_FAT	oxidoreductase activity, acting on a heme group of donors, oxygen as acceptor	2	3.8	0.08	1
GOTERM_BP_FAT	respiratory electron transport chain	3	5.7	0.017	1		GOTERM_CC_FAT	extracellular organelle	14	26.4	0.031	0.39		GOTERM_MF_FAT	oxidoreductase activity, acting on a heme group of donors	2	3.8	0.083	1
GOTERM_BP_FAT	oxoacid metabolic process	7	13.2	0.017	1		GOTERM_CC_FAT	respiratory chain	3	5.7	0.036	0.41		GOTERM_MF_FAT	translation regulator activity	2	3.8	0.083	1
GOTERM_BP_FAT	oxidative phosphorylation	3	5.7	0.019	1		GOTERM_CC_FAT	membrane-bounded vesicle	16	30.2	0.037	0.41
GOTERM_BP_FAT	electron transport chain	3	5.7	0.019	1		GOTERM_CC_FAT	mitochondrial respiratory chain complex IV	2	3.8	0.045	0.47
GOTERM_BP_FAT	energy derivation by oxidation of organic compounds	4	7.5	0.023	1		GOTERM_CC_FAT	respiratory chain complex IV	2	3.8	0.051	0.5
GOTERM_BP_FAT	organic acid metabolic process	7	13.2	0.027	1		GOTERM_CC_FAT	inner mitochondrial membrane protein complex	3	5.7	0.065	0.61
GOTERM_BP_FAT	autophagy	5	9.4	0.028	1		GOTERM_CC_FAT	integral component of organelle membrane	3	5.7	0.072	0.63
GOTERM_BP_FAT	small molecule biosynthetic process	5	9.4	0.031	1		GOTERM_CC_FAT	intrinsic component of organelle membrane	3	5.7	0.074	0.63
GOTERM_BP_FAT	monovalent inorganic cation transport	5	9.4	0.037	1		GOTERM_CC_FAT	mitochondrial part	6	11.3	0.085	0.66
GOTERM_BP_FAT	hydrogen ion transmembrane transport	3	5.7	0.038	1		GOTERM_CC_FAT	mitochondrial membrane	5	9.4	0.086	0.66
GOTERM_BP_FAT	mitochondrial electron transport, cytochrome c to oxygen	2	3.8	0.039	1		GOTERM_CC_FAT	cytosolic large ribosomal subunit	3	5.7	0.088	0.66
GOTERM_BP_FAT	histamine transport	2	3.8	0.042	1		GOTERM_CC_FAT	cytochrome complex	2	3.8	0.094	0.68
GOTERM_BP_FAT	positive regulation of digestive system process	2	3.8	0.047	1		GOTERM_CC_FAT	cytosol	10	18.9	0.098	0.69
GOTERM_BP_FAT	response to steroid hormone	5	9.4	0.049	1
GOTERM_BP_FAT	mitophagy in response to mitochondrial depolarization	3	5.7	0.05	1
GOTERM_BP_FAT	response to mitochondrial depolarisation	3	5.7	0.05	1
GOTERM_BP_FAT	macromitophagy	3	5.7	0.052	1
GOTERM_BP_FAT	generation of precursor metabolites and energy	4	7.5	0.057	1
GOTERM_BP_FAT	cellular respiration	3	5.7	0.057	1
GOTERM_BP_FAT	azole transport	2	3.8	0.059	1
GOTERM_BP_FAT	cellular macromolecule biosynthetic process	18	34	0.059	1
GOTERM_BP_FAT	proton transport	3	5.7	0.06	1
GOTERM_BP_FAT	hydrogen transport	3	5.7	0.061	1
GOTERM_BP_FAT	response to hormone	7	13.2	0.061	1
GOTERM_BP_FAT	gland development	5	9.4	0.068	1
GOTERM_BP_FAT	mitophagy	3	5.7	0.078	1
GOTERM_BP_FAT	mitochondrion disassembly	3	5.7	0.078	1
GOTERM_BP_FAT	rhythmic process	4	7.5	0.085	1
GOTERM_BP_FAT	organelle disassembly	3	5.7	0.095	1

## Sheet: DEGs_Up_(IM_Vs_EM)
Category	Term	Count	%	P-Value	Benjamini		Category	Term	Count	%	P-Value	Benjamini		Category	Term	Count	%	P-Value	Benjamini		Category	Term	Count	%	P-Value	Benjamini
GOTERM_BP_FAT	cellular amino acid metabolic process	17	11.6	1.1e-11	3.6e-08		GOTERM_CC_FAT	extracellular exosome	44	29.9	7.9e-06	0.00071		GOTERM_MF_FAT	ligase activity, forming carbon-oxygen bonds	9	6.1	2.4e-09	4.4e-07		KEGG_PATHWAY	Aminoacyl-tRNA biosynthesis	9	6.1	2.5e-07	3.5e-05
GOTERM_BP_FAT	carboxylic acid metabolic process	28	19	5.9e-11	7.4e-08		GOTERM_CC_FAT	extracellular vesicle	44	29.9	9.2e-06	0.00071		GOTERM_MF_FAT	aminoacyl-tRNA ligase activity	9	6.1	2.4e-09	4.4e-07		KEGG_PATHWAY	Ribosome	10	6.8	3.4e-05	0.0018
GOTERM_BP_FAT	oxoacid metabolic process	28	19	6.7e-11	7.4e-08		GOTERM_CC_FAT	cytosol	36	24.5	9.4e-06	0.00071		GOTERM_MF_FAT	ligase activity, forming aminoacyl-tRNA and related compounds	9	6.1	2.4e-09	4.4e-07		KEGG_PATHWAY	Biosynthesis of antibiotics	11	7.5	3.9e-05	0.0018
GOTERM_BP_FAT	organic acid metabolic process	29	19.7	1.2e-10	1e-07		GOTERM_CC_FAT	extracellular organelle	44	29.9	9.6e-06	0.00071		GOTERM_MF_FAT	ligase activity	11	7.5	2.9e-05	0.004		KEGG_PATHWAY	Biosynthesis of amino acids	6	4.1	0.001	0.036
GOTERM_BP_FAT	tRNA aminoacylation for protein translation	9	6.1	3.7e-09	2.5e-06		GOTERM_CC_FAT	extracellular region part	53	36.1	4.1e-05	0.0024		GOTERM_MF_FAT	carbohydrate derivative binding	33	22.4	6e-05	0.0067		KEGG_PATHWAY	Arginine biosynthesis	3	2	0.015	0.43
GOTERM_BP_FAT	tRNA aminoacylation	9	6.1	7.1e-09	3.9e-06		GOTERM_CC_FAT	extracellular region	56	38.1	8.2e-05	0.004		GOTERM_MF_FAT	neutral amino acid transmembrane transporter activity	5	3.4	0.00015	0.014		KEGG_PATHWAY	Carbon metabolism	5	3.4	0.028	0.58
GOTERM_BP_FAT	amino acid activation	9	6.1	8.3e-09	3.9e-06		GOTERM_CC_FAT	membrane-bounded vesicle	46	31.3	0.00045	0.019		GOTERM_MF_FAT	anion binding	10	6.8	0.00025	0.02		KEGG_PATHWAY	Glycolysis / Gluconeogenesis	4	2.7	0.029	0.58
GOTERM_BP_FAT	cellular response to peptide	16	10.9	6.7e-08	2.8e-05		GOTERM_CC_FAT	cytosolic part	12	8.2	0.00069	0.025		GOTERM_MF_FAT	amino acid transmembrane transporter activity	6	4.1	0.00037	0.025		KEGG_PATHWAY	beta-Alanine metabolism	3	2	0.041	0.68
GOTERM_BP_FAT	cellular response to organonitrogen compound	20	13.6	8.7e-08	3.2e-05		GOTERM_CC_FAT	cytosolic ribosome	10	6.8	0.0008	0.026		GOTERM_MF_FAT	hydro-lyase activity	5	3.4	0.00058	0.036		KEGG_PATHWAY	Alanine, aspartate and glutamate metabolism	3	2	0.044	0.68
GOTERM_BP_FAT	translation	23	15.6	2.5e-07	8.2e-05		GOTERM_CC_FAT	proteinaceous extracellular matrix	10	6.8	0.002	0.058		GOTERM_MF_FAT	carboxylic acid transmembrane transporter activity	6	4.1	0.0014	0.058		KEGG_PATHWAY	Glycine, serine and threonine metabolism	3	2	0.053	0.75
GOTERM_BP_FAT	response to peptide	19	12.9	3e-07	8.7e-05		GOTERM_CC_FAT	ribosomal subunit	10	6.8	0.0031	0.084		GOTERM_MF_FAT	organic acid transmembrane transporter activity	6	4.1	0.0015	0.058		KEGG_PATHWAY	Non-alcoholic fatty liver disease (NAFLD)	5	3.4	0.069	0.82
GOTERM_BP_FAT	peptide metabolic process	25	17	3.2e-07	8.7e-05		GOTERM_CC_FAT	extracellular space	22	15	0.0064	0.16		GOTERM_MF_FAT	carboxylic acid binding	7	4.8	0.0019	0.058		KEGG_PATHWAY	Fatty acid degradation	3	2	0.074	0.82
GOTERM_BP_FAT	amide biosynthetic process	24	16.3	3.7e-07	8.9e-05		GOTERM_CC_FAT	cytosolic large ribosomal subunit	6	4.1	0.016	0.35		GOTERM_MF_FAT	purine ribonucleoside triphosphate binding	25	17	0.002	0.058		KEGG_PATHWAY	Arginine and proline metabolism	3	2	0.085	0.82
GOTERM_BP_FAT	peptide biosynthetic process	23	15.6	3.7e-07	8.9e-05		GOTERM_CC_FAT	ribosome	10	6.8	0.016	0.35		GOTERM_MF_FAT	enzyme regulator activity	16	10.9	0.002	0.058		KEGG_PATHWAY	Insulin resistance	4	2.7	0.088	0.82
GOTERM_BP_FAT	response to insulin	14	9.5	5.1e-07	0.00011		GOTERM_CC_FAT	extracellular matrix	10	6.8	0.021	0.41		GOTERM_MF_FAT	small molecule binding	32	21.8	0.002	0.058		KEGG_PATHWAY	Metabolic pathways	18	12.2	0.096	0.82
GOTERM_BP_FAT	cellular response to nitrogen compound	20	13.6	7e-07	0.00015		GOTERM_CC_FAT	extracellular matrix component	5	3.4	0.026	0.43		GOTERM_MF_FAT	carbon-oxygen lyase activity	5	3.4	0.0021	0.058		KEGG_PATHWAY	Valine, leucine and isoleucine degradation	3	2	0.097	0.82
GOTERM_BP_FAT	cellular response to insulin stimulus	12	8.2	9.4e-07	0.00018		GOTERM_CC_FAT	organelle envelope	16	10.9	0.026	0.43		GOTERM_MF_FAT	purine ribonucleoside binding	25	17	0.0021	0.058		KEGG_PATHWAY	MAPK signaling pathway	6	4.1	0.098	0.82
GOTERM_BP_FAT	organonitrogen compound biosynthetic process	30	20.4	1e-06	0.00018		GOTERM_CC_FAT	mitochondrion	24	16.3	0.027	0.43		GOTERM_MF_FAT	purine nucleoside binding	25	17	0.0022	0.058
GOTERM_BP_FAT	cellular response to peptide hormone stimulus	14	9.5	1e-06	0.00018		GOTERM_CC_FAT	envelope	16	10.9	0.028	0.43		GOTERM_MF_FAT	ribonucleoside binding	25	17	0.0022	0.058
GOTERM_BP_FAT	cellular amide metabolic process	26	17.7	1.3e-06	0.00022		GOTERM_CC_FAT	preribosome	4	2.7	0.034	0.51		GOTERM_MF_FAT	nucleoside binding	25	17	0.0023	0.058
GOTERM_BP_FAT	response to oxygen-containing compound	35	23.8	1.7e-06	0.00026		GOTERM_CC_FAT	large ribosomal subunit	6	4.1	0.038	0.53		GOTERM_MF_FAT	nucleotide binding	30	20.4	0.0023	0.058
GOTERM_BP_FAT	response to peptide hormone	17	11.6	1.8e-06	0.00027		GOTERM_CC_FAT	focal adhesion	8	5.4	0.054	0.68		GOTERM_MF_FAT	nucleoside phosphate binding	30	20.4	0.0023	0.058
GOTERM_BP_FAT	response to organonitrogen compound	25	17	2.2e-06	0.00032		GOTERM_CC_FAT	mitochondrial nucleoid	3	2	0.057	0.68		GOTERM_MF_FAT	molecular function regulator	19	12.9	0.0026	0.064
GOTERM_BP_FAT	response to carbohydrate	13	8.8	2.6e-06	0.00036		GOTERM_CC_FAT	cell-substrate adherens junction	8	5.4	0.057	0.68		GOTERM_MF_FAT	purine ribonucleotide binding	25	17	0.0027	0.064
GOTERM_BP_FAT	tRNA metabolic process	10	6.8	4.6e-06	0.00062		GOTERM_CC_FAT	nucleoid	3	2	0.059	0.68		GOTERM_MF_FAT	purine nucleotide binding	25	17	0.003	0.064
GOTERM_BP_FAT	cellular response to starvation	9	6.1	1e-05	0.0013		GOTERM_CC_FAT	cell-substrate junction	8	5.4	0.06	0.68		GOTERM_MF_FAT	ATP binding	21	14.3	0.0031	0.064
GOTERM_BP_FAT	response to nitrogen compound	25	17	1.1e-05	0.0013		GOTERM_CC_FAT	cytosolic small ribosomal subunit	4	2.7	0.064	0.7		GOTERM_MF_FAT	ribonucleotide binding	25	17	0.0031	0.064
GOTERM_BP_FAT	response to starvation	10	6.8	1.8e-05	0.0022		GOTERM_CC_FAT	blood microparticle	4	2.7	0.084	0.88		GOTERM_MF_FAT	structural constituent of ribosome	10	6.8	0.0039	0.078
GOTERM_BP_FAT	response to hexose	11	7.5	2.2e-05	0.0025		GOTERM_CC_FAT	mitochondrial envelope	10	6.8	0.091	0.92		GOTERM_MF_FAT	adenyl ribonucleotide binding	21	14.3	0.0041	0.079
GOTERM_BP_FAT	programmed cell death	31	21.1	2.8e-05	0.0031									GOTERM_MF_FAT	adenyl nucleotide binding	21	14.3	0.0044	0.082
GOTERM_BP_FAT	cellular response to oxygen-containing compound	23	15.6	3.3e-05	0.0035									GOTERM_MF_FAT	RNA binding	23	15.6	0.005	0.09
GOTERM_BP_FAT	response to monosaccharide	11	7.5	3.4e-05	0.0035									GOTERM_MF_FAT	L-amino acid transmembrane transporter activity	4	2.7	0.0053	0.092
GOTERM_BP_FAT	regulation of apoptotic process	27	18.4	4.2e-05	0.0041									GOTERM_MF_FAT	tRNA binding	4	2.7	0.0056	0.094
GOTERM_BP_FAT	response to organic substance	44	29.9	4.2e-05	0.0041									GOTERM_MF_FAT	carbon-carbon lyase activity	4	2.7	0.0059	0.097
GOTERM_BP_FAT	gene expression	60	40.8	4.6e-05	0.0043									GOTERM_MF_FAT	protein kinase regulator activity	6	4.1	0.0068	0.11
GOTERM_BP_FAT	cell death	32	21.8	4.7e-05	0.0043									GOTERM_MF_FAT	core promoter binding	6	4.1	0.0079	0.12
GOTERM_BP_FAT	regulation of programmed cell death	27	18.4	5.1e-05	0.0046									GOTERM_MF_FAT	kinase regulator activity	6	4.1	0.011	0.16
GOTERM_BP_FAT	positive regulation of apoptotic process	16	10.9	6.7e-05	0.0058									GOTERM_MF_FAT	magnesium ion binding	6	4.1	0.02	0.29
GOTERM_BP_FAT	apoptotic process	29	19.7	6.8e-05	0.0058									GOTERM_MF_FAT	enzyme inhibitor activity	8	5.4	0.023	0.33
GOTERM_BP_FAT	positive regulation of programmed cell death	16	10.9	7.5e-05	0.0062									GOTERM_MF_FAT	organic cyclic compound binding	54	36.7	0.025	0.35
GOTERM_BP_FAT	cellular response to organic substance	34	23.1	7.6e-05	0.0062									GOTERM_MF_FAT	secondary active transmembrane transporter activity	6	4.1	0.027	0.36
GOTERM_BP_FAT	regulation of cell death	28	19	8e-05	0.0064									GOTERM_MF_FAT	heterocyclic compound binding	53	36.1	0.029	0.39
GOTERM_BP_FAT	cellular macromolecule biosynthetic process	56	38.1	8.4e-05	0.0065									GOTERM_MF_FAT	poly(A) RNA binding	16	10.9	0.034	0.44
GOTERM_BP_FAT	glucose metabolic process	9	6.1	9.2e-05	0.007									GOTERM_MF_FAT	neutral L-amino acid secondary active transmembrane transporter activity	2	1.4	0.036	0.46
GOTERM_BP_FAT	response to glucose	10	6.8	9.6e-05	0.0071									GOTERM_MF_FAT	sulfur amino acid transmembrane transporter activity	2	1.4	0.043	0.54
GOTERM_BP_FAT	cellular response to endogenous stimulus	24	16.3	0.00012	0.009									GOTERM_MF_FAT	manganese ion binding	3	2	0.049	0.58
GOTERM_BP_FAT	ncRNA metabolic process	13	8.8	0.00013	0.0092									GOTERM_MF_FAT	transcription factor binding	9	6.1	0.049	0.58
GOTERM_BP_FAT	neutral amino acid transport	5	3.4	0.00013	0.0092									GOTERM_MF_FAT	enoyl-CoA hydratase activity	2	1.4	0.05	0.58
GOTERM_BP_FAT	amino acid transport	7	4.8	0.00014	0.0092									GOTERM_MF_FAT	glycosaminoglycan binding	5	3.4	0.052	0.59
GOTERM_BP_FAT	alpha-amino acid metabolic process	9	6.1	0.00014	0.0092									GOTERM_MF_FAT	active transmembrane transporter activity	7	4.8	0.054	0.59
GOTERM_BP_FAT	cellular response to nutrient levels	9	6.1	0.00015	0.0097									GOTERM_MF_FAT	core promoter sequence-specific DNA binding	4	2.7	0.054	0.59
GOTERM_BP_FAT	positive regulation of cell death	16	10.9	0.00016	0.01									GOTERM_MF_FAT	RNA polymerase II transcription factor binding	4	2.7	0.056	0.6
GOTERM_BP_FAT	cellular response to carbohydrate stimulus	8	5.4	0.00024	0.015									GOTERM_MF_FAT	ubiquitin protein ligase binding	6	4.1	0.065	0.69
GOTERM_BP_FAT	hexose metabolic process	9	6.1	0.00025	0.016									GOTERM_MF_FAT	pyridoxal phosphate binding	3	2	0.068	0.69
GOTERM_BP_FAT	nitrogen compound transport	16	10.9	0.00029	0.017									GOTERM_MF_FAT	ubiquitin-like protein ligase binding	6	4.1	0.069	0.69
GOTERM_BP_FAT	monosaccharide metabolic process	9	6.1	0.00035	0.021									GOTERM_MF_FAT	symporter activity	4	2.7	0.07	0.69
GOTERM_BP_FAT	carboxylic acid catabolic process	8	5.4	0.00035	0.021									GOTERM_MF_FAT	protein kinase activator activity	3	2	0.072	0.7
GOTERM_BP_FAT	organic acid transport	7	4.8	0.00036	0.021									GOTERM_MF_FAT	ATP-dependent peptidase activity	2	1.4	0.078	0.75
GOTERM_BP_FAT	response to endogenous stimulus	29	19.7	0.0004	0.022									GOTERM_MF_FAT	macromolecular complex binding	17	11.6	0.08	0.75
GOTERM_BP_FAT	cellular response to extracellular stimulus	9	6.1	0.0004	0.022									GOTERM_MF_FAT	amino acid binding	3	2	0.081	0.75
GOTERM_BP_FAT	regulation of cellular protein metabolic process	34	23.1	0.00044	0.024									GOTERM_MF_FAT	kinase activator activity	3	2	0.085	0.78
GOTERM_BP_FAT	glucose import	6	4.1	0.00047	0.025									GOTERM_MF_FAT	sulfur compound binding	5	3.4	0.089	0.8
GOTERM_BP_FAT	response to unfolded protein	6	4.1	0.0005	0.026									GOTERM_MF_FAT	heparin binding	4	2.7	0.093	0.82
GOTERM_BP_FAT	hexose transport	7	4.8	0.00063	0.032									GOTERM_MF_FAT	structural molecule activity	11	7.5	0.095	0.83
GOTERM_BP_FAT	monosaccharide transport	7	4.8	0.00063	0.032
GOTERM_BP_FAT	cellular response to chemical stimulus	36	24.5	0.00063	0.032
GOTERM_BP_FAT	negative regulation of gene expression	24	16.3	0.00069	0.034
GOTERM_BP_FAT	regulation of protein metabolic process	35	23.8	0.00069	0.034
GOTERM_BP_FAT	cellular response to hormone stimulus	15	10.2	0.00073	0.035
GOTERM_BP_FAT	organic acid catabolic process	8	5.4	0.00076	0.036
GOTERM_BP_FAT	amino acid transmembrane transport	5	3.4	0.00082	0.038
GOTERM_BP_FAT	response to nutrient levels	14	9.5	0.00085	0.039
GOTERM_BP_FAT	RNA metabolic process	48	32.7	0.00086	0.039
GOTERM_BP_FAT	glucose homeostasis	9	6.1	0.0009	0.04
GOTERM_BP_FAT	carbohydrate homeostasis	9	6.1	0.0009	0.04
GOTERM_BP_FAT	protein phosphorylation	27	18.4	0.00094	0.041
GOTERM_BP_FAT	cellular response to external stimulus	10	6.8	0.0011	0.048
GOTERM_BP_FAT	single-organism catabolic process	15	10.2	0.0011	0.048
GOTERM_BP_FAT	intrinsic apoptotic signaling pathway in response to endoplasmic reticulum stress	5	3.4	0.0011	0.048
GOTERM_BP_FAT	small molecule catabolic process	9	6.1	0.0012	0.051
GOTERM_BP_FAT	response to topologically incorrect protein	6	4.1	0.0013	0.051
GOTERM_BP_FAT	response to extracellular stimulus	14	9.5	0.0013	0.051
GOTERM_BP_FAT	phosphate-containing compound metabolic process	38	25.9	0.0014	0.056
GOTERM_BP_FAT	phosphorus metabolic process	38	25.9	0.0014	0.056
GOTERM_BP_FAT	carboxylic acid transmembrane transport	5	3.4	0.0015	0.057
GOTERM_BP_FAT	response to amino acid	7	4.8	0.0016	0.06
GOTERM_BP_FAT	response to hormone	19	12.9	0.0016	0.06
GOTERM_BP_FAT	phosphorylation	30	20.4	0.0016	0.061
GOTERM_BP_FAT	endoplasmic reticulum unfolded protein response	5	3.4	0.0016	0.061
GOTERM_BP_FAT	carbohydrate transport	7	4.8	0.0017	0.063
GOTERM_BP_FAT	cellular response to unfolded protein	5	3.4	0.0017	0.063
GOTERM_BP_FAT	organic acid transmembrane transport	5	3.4	0.0017	0.063
GOTERM_BP_FAT	response to acid chemical	11	7.5	0.0019	0.067
GOTERM_BP_FAT	gluconeogenesis	5	3.4	0.002	0.072
GOTERM_BP_FAT	response to cytokine	15	10.2	0.0021	0.072
GOTERM_BP_FAT	cellular response to glucose starvation	4	2.7	0.0021	0.073
GOTERM_BP_FAT	regulation of protein kinase activity	14	9.5	0.0022	0.076
GOTERM_BP_FAT	hexose biosynthetic process	5	3.4	0.0023	0.077
GOTERM_BP_FAT	positive regulation of proteolysis	9	6.1	0.0024	0.079
GOTERM_BP_FAT	regulation of catalytic activity	29	19.7	0.0025	0.083
GOTERM_BP_FAT	monosaccharide biosynthetic process	5	3.4	0.0025	0.083
GOTERM_BP_FAT	small molecule biosynthetic process	11	7.5	0.0029	0.093
GOTERM_BP_FAT	cellular response to cytokine stimulus	13	8.8	0.0029	0.093
GOTERM_BP_FAT	positive regulation of endoplasmic reticulum unfolded protein response	3	2	0.0031	0.099
GOTERM_BP_FAT	negative regulation of cellular metabolic process	31	21.1	0.0032	0.099
GOTERM_BP_FAT	regulation of gene expression	44	29.9	0.0032	0.099
GOTERM_BP_FAT	carbohydrate metabolic process	14	9.5	0.0034	0.1
GOTERM_BP_FAT	cellular response to vascular endothelial growth factor stimulus	4	2.7	0.0034	0.11
GOTERM_BP_FAT	cellular response to stress	25	17	0.0035	0.11
GOTERM_BP_FAT	glucose transport	6	4.1	0.0036	0.11
GOTERM_BP_FAT	regulation of protein modification process	24	16.3	0.0037	0.11
GOTERM_BP_FAT	cellular response to topologically incorrect protein	5	3.4	0.004	0.12
GOTERM_BP_FAT	negative regulation of macromolecule metabolic process	30	20.4	0.0042	0.12
GOTERM_BP_FAT	negative regulation of metabolic process	32	21.8	0.0043	0.13
GOTERM_BP_FAT	intracellular signal transduction	31	21.1	0.0046	0.13
GOTERM_BP_FAT	regulation of kinase activity	14	9.5	0.0046	0.13
GOTERM_BP_FAT	positive regulation of protein metabolic process	22	15	0.0049	0.14
GOTERM_BP_FAT	positive regulation of cellular protein metabolic process	21	14.3	0.005	0.14
GOTERM_BP_FAT	secretion	18	12.2	0.005	0.14
GOTERM_BP_FAT	cellular protein modification process	41	27.9	0.0051	0.14
GOTERM_BP_FAT	protein modification process	41	27.9	0.0051	0.14
GOTERM_BP_FAT	regulation of glucose transport	5	3.4	0.0051	0.14
GOTERM_BP_FAT	regulation of molecular function	33	22.4	0.0052	0.14
GOTERM_BP_FAT	chemical homeostasis	18	12.2	0.0052	0.14
GOTERM_BP_FAT	response to lipid	19	12.9	0.0053	0.14
GOTERM_BP_FAT	negative regulation of cellular macromolecule biosynthetic process	20	13.6	0.0054	0.14
GOTERM_BP_FAT	response to external stimulus	30	20.4	0.0055	0.14
GOTERM_BP_FAT	cellular response to hexose stimulus	6	4.1	0.0057	0.15
GOTERM_BP_FAT	cellular response to monosaccharide stimulus	6	4.1	0.0057	0.15
GOTERM_BP_FAT	response to ischemia	4	2.7	0.0058	0.15
GOTERM_BP_FAT	L-amino acid transport	4	2.7	0.0058	0.15
GOTERM_BP_FAT	intrinsic apoptotic signaling pathway	8	5.4	0.006	0.15
GOTERM_BP_FAT	homeostatic process	24	16.3	0.0061	0.15
GOTERM_BP_FAT	secretion by cell	16	10.9	0.0061	0.15
GOTERM_BP_FAT	regulation of protein phosphorylation	20	13.6	0.0064	0.16
GOTERM_BP_FAT	single-organism carbohydrate metabolic process	12	8.2	0.0067	0.16
GOTERM_BP_FAT	positive regulation of peptidase activity	6	4.1	0.0067	0.16
GOTERM_BP_FAT	regulation of phosphorylation	21	14.3	0.0068	0.16
GOTERM_BP_FAT	response to endoplasmic reticulum stress	7	4.8	0.0072	0.17
GOTERM_BP_FAT	response to mechanical stimulus	8	5.4	0.0077	0.18
GOTERM_BP_FAT	regulation of phosphate metabolic process	23	15.6	0.008	0.19
GOTERM_BP_FAT	regulation of phosphorus metabolic process	23	15.6	0.008	0.19
GOTERM_BP_FAT	cellular glucose homeostasis	6	4.1	0.0083	0.19
GOTERM_BP_FAT	signal release	10	6.8	0.0083	0.19
GOTERM_BP_FAT	negative regulation of macromolecule biosynthetic process	20	13.6	0.0091	0.21
GOTERM_BP_FAT	regulation of endoplasmic reticulum unfolded protein response	3	2	0.0094	0.21
GOTERM_BP_FAT	negative regulation of cellular protein metabolic process	16	10.9	0.0095	0.21
GOTERM_BP_FAT	negative regulation of nitrogen compound metabolic process	21	14.3	0.0095	0.21
GOTERM_BP_FAT	negative regulation of protein kinase activity	7	4.8	0.01	0.23
GOTERM_BP_FAT	amino acid import	3	2	0.01	0.23
GOTERM_BP_FAT	regulation of macromolecule biosynthetic process	40	27.2	0.011	0.24
GOTERM_BP_FAT	regulation of cellular macromolecule biosynthetic process	39	26.5	0.011	0.24
GOTERM_BP_FAT	negative regulation of intracellular signal transduction	10	6.8	0.011	0.25
GOTERM_BP_FAT	cellular response to metal ion	6	4.1	0.012	0.25
GOTERM_BP_FAT	regulation of glucose metabolic process	5	3.4	0.012	0.26
GOTERM_BP_FAT	regulation of transferase activity	14	9.5	0.012	0.26
GOTERM_BP_FAT	alpha-amino acid catabolic process	4	2.7	0.012	0.26
GOTERM_BP_FAT	carbohydrate biosynthetic process	6	4.1	0.014	0.29
GOTERM_BP_FAT	positive regulation of macromolecule metabolic process	33	22.4	0.014	0.29
GOTERM_BP_FAT	negative regulation of cellular biosynthetic process	20	13.6	0.014	0.29
GOTERM_BP_FAT	cellular lipid catabolic process	6	4.1	0.014	0.29
GOTERM_BP_FAT	negative regulation of kinase activity	7	4.8	0.014	0.29
GOTERM_BP_FAT	regulation of growth	12	8.2	0.014	0.29
GOTERM_BP_FAT	regulation of carbohydrate metabolic process	6	4.1	0.014	0.29
GOTERM_BP_FAT	positive regulation of cellular metabolic process	33	22.4	0.015	0.29
GOTERM_BP_FAT	cellular amino acid catabolic process	4	2.7	0.015	0.29
GOTERM_BP_FAT	protein secretion	10	6.8	0.015	0.29
GOTERM_BP_FAT	transmembrane receptor protein tyrosine kinase signaling pathway	10	6.8	0.015	0.29
GOTERM_BP_FAT	response to glucagon	3	2	0.015	0.29
GOTERM_BP_FAT	apoptotic signaling pathway	11	7.5	0.015	0.29
GOTERM_BP_FAT	regulation of cell growth	9	6.1	0.015	0.29
GOTERM_BP_FAT	regulation of translation	8	5.4	0.015	0.3
GOTERM_BP_FAT	response to growth factor	12	8.2	0.015	0.3
GOTERM_BP_FAT	negative regulation of protein metabolic process	16	10.9	0.016	0.3
GOTERM_BP_FAT	positive regulation of transcription from RNA polymerase II promoter involved in cellular response to chemical stimulus	3	2	0.016	0.3
GOTERM_BP_FAT	cellular carbohydrate metabolic process	7	4.8	0.016	0.3
GOTERM_BP_FAT	fatty acid beta-oxidation	4	2.7	0.017	0.31
GOTERM_BP_FAT	negative regulation of molecular function	16	10.9	0.017	0.32
GOTERM_BP_FAT	negative regulation of biosynthetic process	20	13.6	0.017	0.32
GOTERM_BP_FAT	negative regulation of transport	10	6.8	0.018	0.33
GOTERM_BP_FAT	carboxylic acid transport	7	4.8	0.018	0.34
GOTERM_BP_FAT	negative regulation of catalytic activity	13	8.8	0.019	0.34
GOTERM_BP_FAT	enzyme linked receptor protein signaling pathway	13	8.8	0.02	0.36
GOTERM_BP_FAT	response to manganese ion	3	2	0.02	0.36
GOTERM_BP_FAT	cellular response to angiotensin	3	2	0.02	0.36
GOTERM_BP_FAT	positive regulation of molecular function	21	14.3	0.02	0.36
GOTERM_BP_FAT	cytokine production	11	7.5	0.021	0.36
GOTERM_BP_FAT	positive regulation of catalytic activity	18	12.2	0.021	0.36
GOTERM_BP_FAT	lipid catabolic process	7	4.8	0.021	0.36
GOTERM_BP_FAT	regulation of glucose import	4	2.7	0.021	0.36
GOTERM_BP_FAT	positive regulation of gene expression	22	15	0.021	0.36
GOTERM_BP_FAT	positive regulation of metabolic process	34	23.1	0.021	0.37
GOTERM_BP_FAT	regulation of cellular response to insulin stimulus	4	2.7	0.021	0.37
GOTERM_BP_FAT	cellular response to lipid	11	7.5	0.022	0.37
GOTERM_BP_FAT	response to abiotic stimulus	18	12.2	0.022	0.37
GOTERM_BP_FAT	cellular response to cAMP	4	2.7	0.022	0.37
GOTERM_BP_FAT	regulation of nitrogen compound metabolic process	41	27.9	0.022	0.37
GOTERM_BP_FAT	regulation of cellular amide metabolic process	8	5.4	0.022	0.37
GOTERM_BP_FAT	cellular catabolic process	19	12.9	0.022	0.37
GOTERM_BP_FAT	cellular response to interleukin-4	3	2	0.023	0.37
GOTERM_BP_FAT	plasma lipoprotein particle clearance	3	2	0.023	0.37
GOTERM_BP_FAT	negative regulation of RNA metabolic process	17	11.6	0.023	0.37
GOTERM_BP_FAT	cellular response to inorganic substance	6	4.1	0.023	0.37
GOTERM_BP_FAT	regulation of L-arginine import	2	1.4	0.023	0.38
GOTERM_BP_FAT	renal protein absorption	2	1.4	0.023	0.38
GOTERM_BP_FAT	extracellular matrix organization	6	4.1	0.024	0.38
GOTERM_BP_FAT	monocarboxylic acid metabolic process	10	6.8	0.024	0.38
GOTERM_BP_FAT	negative regulation of transferase activity	7	4.8	0.024	0.38
GOTERM_BP_FAT	response to organic cyclic compound	18	12.2	0.024	0.38
GOTERM_BP_FAT	extracellular structure organization	6	4.1	0.024	0.38
GOTERM_BP_FAT	smooth muscle cell proliferation	5	3.4	0.025	0.39
GOTERM_BP_FAT	muscle structure development	11	7.5	0.025	0.39
GOTERM_BP_FAT	negative regulation of transcription, DNA-templated	16	10.9	0.025	0.39
GOTERM_BP_FAT	cellular response to glucose stimulus	5	3.4	0.025	0.4
GOTERM_BP_FAT	negative regulation of protein modification process	10	6.8	0.026	0.4
GOTERM_BP_FAT	regulation of smooth muscle cell proliferation	5	3.4	0.026	0.4
GOTERM_BP_FAT	cellular response to growth factor stimulus	11	7.5	0.026	0.41
GOTERM_BP_FAT	regulation of cellular carbohydrate metabolic process	5	3.4	0.027	0.41
GOTERM_BP_FAT	response to angiotensin	3	2	0.027	0.41
GOTERM_BP_FAT	fatty acid catabolic process	4	2.7	0.029	0.43
GOTERM_BP_FAT	cell growth	9	6.1	0.029	0.43
GOTERM_BP_FAT	negative regulation of nucleic acid-templated transcription	16	10.9	0.029	0.43
GOTERM_BP_FAT	transcription, DNA-templated	31	21.1	0.03	0.44
GOTERM_BP_FAT	regulation of transport	23	15.6	0.03	0.44
GOTERM_BP_FAT	liver development	6	4.1	0.03	0.44
GOTERM_BP_FAT	organic anion transport	7	4.8	0.03	0.44
GOTERM_BP_FAT	growth	15	10.2	0.03	0.44
GOTERM_BP_FAT	response to interleukin-4	3	2	0.03	0.44
GOTERM_BP_FAT	positive regulation of hydrolase activity	12	8.2	0.03	0.44
GOTERM_BP_FAT	L-serine biosynthetic process	2	1.4	0.031	0.44
GOTERM_BP_FAT	mRNA endonucleolytic cleavage involved in unfolded protein response	2	1.4	0.031	0.44
GOTERM_BP_FAT	mRNA splicing, via endonucleolytic cleavage and ligation	2	1.4	0.031	0.44
GOTERM_BP_FAT	mRNA splicing via endonucleolytic cleavage and ligation involved in unfolded protein response	2	1.4	0.031	0.44
GOTERM_BP_FAT	regulation of anatomical structure morphogenesis	15	10.2	0.031	0.44
GOTERM_BP_FAT	hepaticobiliary system development	6	4.1	0.031	0.44
GOTERM_BP_FAT	cellular response to biotic stimulus	6	4.1	0.032	0.45
GOTERM_BP_FAT	negative regulation of RNA biosynthetic process	16	10.9	0.032	0.45
GOTERM_BP_FAT	negative regulation of hormone secretion	4	2.7	0.033	0.46
GOTERM_BP_FAT	rhythmic process	8	5.4	0.033	0.46
GOTERM_BP_FAT	response to oxidative stress	9	6.1	0.034	0.46
GOTERM_BP_FAT	negative regulation of cell communication	16	10.9	0.034	0.46
GOTERM_BP_FAT	negative regulation of signaling	16	10.9	0.034	0.47
GOTERM_BP_FAT	posttranscriptional regulation of gene expression	8	5.4	0.035	0.48
GOTERM_BP_FAT	cytoplasmic translation	4	2.7	0.036	0.49
GOTERM_BP_FAT	cellular response to fructose stimulus	2	1.4	0.038	0.52
GOTERM_BP_FAT	regulation of amino acid import	2	1.4	0.038	0.52
GOTERM_BP_FAT	positive regulation of transcription from RNA polymerase II promoter in response to oxidative stress	2	1.4	0.038	0.52
GOTERM_BP_FAT	striated muscle tissue development	8	5.4	0.038	0.52
GOTERM_BP_FAT	monocarboxylic acid catabolic process	4	2.7	0.039	0.52
GOTERM_BP_FAT	negative regulation of protein phosphorylation	8	5.4	0.04	0.53
GOTERM_BP_FAT	muscle cell migration	4	2.7	0.04	0.53
GOTERM_BP_FAT	fatty acid oxidation	4	2.7	0.04	0.53
GOTERM_BP_FAT	cellular response to abiotic stimulus	7	4.8	0.04	0.53
GOTERM_BP_FAT	carboxylic acid biosynthetic process	6	4.1	0.041	0.53
GOTERM_BP_FAT	insulin receptor signaling pathway	4	2.7	0.042	0.55
GOTERM_BP_FAT	lipid oxidation	4	2.7	0.042	0.55
GOTERM_BP_FAT	response to lipopolysaccharide	8	5.4	0.042	0.55
GOTERM_BP_FAT	regulation of response to stress	16	10.9	0.044	0.55
GOTERM_BP_FAT	negative regulation of cell death	14	9.5	0.044	0.55
GOTERM_BP_FAT	cell proliferation	22	15	0.044	0.55
GOTERM_BP_FAT	regulation of proteolysis	11	7.5	0.044	0.55
GOTERM_BP_FAT	regulation of protein secretion	8	5.4	0.044	0.55
GOTERM_BP_FAT	serine family amino acid metabolic process	3	2	0.044	0.55
GOTERM_BP_FAT	regulation of transcription from RNA polymerase II promoter in response to stress	3	2	0.044	0.55
GOTERM_BP_FAT	regulation of RNA metabolic process	34	23.1	0.045	0.56
GOTERM_BP_FAT	hormone secretion	7	4.8	0.045	0.57
GOTERM_BP_FAT	extracellular matrix constituent secretion	2	1.4	0.046	0.57
GOTERM_BP_FAT	cellular response to Thyroid stimulating hormone	2	1.4	0.046	0.57
GOTERM_BP_FAT	regulation of protein localization	14	9.5	0.046	0.57
GOTERM_BP_FAT	positive regulation of response to stimulus	22	15	0.048	0.58
GOTERM_BP_FAT	negative regulation of smooth muscle cell proliferation	3	2	0.048	0.58
GOTERM_BP_FAT	positive regulation of kidney development	3	2	0.048	0.58
GOTERM_BP_FAT	muscle tissue development	8	5.4	0.048	0.59
GOTERM_BP_FAT	regulation of secretion by cell	11	7.5	0.05	0.6
GOTERM_BP_FAT	wound healing	8	5.4	0.05	0.6
GOTERM_BP_FAT	response to molecule of bacterial origin	8	5.4	0.05	0.6
GOTERM_BP_FAT	response to toxic substance	6	4.1	0.05	0.6
GOTERM_BP_FAT	organic acid biosynthetic process	6	4.1	0.051	0.61
GOTERM_BP_FAT	regulation of DNA-templated transcription in response to stress	3	2	0.052	0.61
GOTERM_BP_FAT	insulin secretion	5	3.4	0.052	0.61
GOTERM_BP_FAT	regulation of fibroblast proliferation	4	2.7	0.052	0.61
GOTERM_BP_FAT	regulation of striated muscle cell differentiation	4	2.7	0.052	0.61
GOTERM_BP_FAT	MAPK cascade	11	7.5	0.052	0.61
GOTERM_BP_FAT	hormone transport	7	4.8	0.053	0.61
GOTERM_BP_FAT	nucleobase-containing compound biosynthetic process	37	25.2	0.053	0.61
GOTERM_BP_FAT	negative regulation of cell growth	5	3.4	0.053	0.61
GOTERM_BP_FAT	negative regulation of translation in response to stress	2	1.4	0.053	0.61
GOTERM_BP_FAT	response to Thyroid stimulating hormone	2	1.4	0.053	0.61
GOTERM_BP_FAT	fibroblast proliferation	4	2.7	0.053	0.61
GOTERM_BP_FAT	regulation of peptidase activity	8	5.4	0.054	0.62
GOTERM_BP_FAT	negative regulation of nucleobase-containing compound metabolic process	17	11.6	0.055	0.63
GOTERM_BP_FAT	negative regulation of signal transduction	14	9.5	0.056	0.64
GOTERM_BP_FAT	regulation of protein serine/threonine kinase activity	8	5.4	0.057	0.64
GOTERM_BP_FAT	response to activity	4	2.7	0.057	0.64
GOTERM_BP_FAT	positive regulation of glucose import	3	2	0.058	0.65
GOTERM_BP_FAT	fatty acid metabolic process	7	4.8	0.058	0.65
GOTERM_BP_FAT	regulation of transcription, DNA-templated	32	21.8	0.058	0.66
GOTERM_BP_FAT	cellular response to interleukin-1	4	2.7	0.059	0.66
GOTERM_BP_FAT	response to drug	10	6.8	0.06	0.66
GOTERM_BP_FAT	skeletal muscle tissue development	5	3.4	0.06	0.66
GOTERM_BP_FAT	negative regulation of phosphorylation	8	5.4	0.06	0.66
GOTERM_BP_FAT	cellular response to phorbol 13-acetate 12-myristate	2	1.4	0.061	0.66
GOTERM_BP_FAT	response to phorbol 13-acetate 12-myristate	2	1.4	0.061	0.66
GOTERM_BP_FAT	IRE1-mediated unfolded protein response	2	1.4	0.061	0.66
GOTERM_BP_FAT	L-amino acid import	2	1.4	0.061	0.66
GOTERM_BP_FAT	L-serine metabolic process	2	1.4	0.061	0.66
GOTERM_BP_FAT	response to metal ion	8	5.4	0.061	0.66
GOTERM_BP_FAT	response to bacterium	10	6.8	0.061	0.66
GOTERM_BP_FAT	cellular response to lipopolysaccharide	5	3.4	0.063	0.68
GOTERM_BP_FAT	heterocycle biosynthetic process	37	25.2	0.063	0.68
GOTERM_BP_FAT	regulation of nucleic acid-templated transcription	32	21.8	0.064	0.68
GOTERM_BP_FAT	positive regulation of cysteine-type endopeptidase activity involved in apoptotic process	4	2.7	0.064	0.69
GOTERM_BP_FAT	regulation of RNA biosynthetic process	32	21.8	0.065	0.69
GOTERM_BP_FAT	innate immune response	9	6.1	0.066	0.69
GOTERM_BP_FAT	protein acetylation	5	3.4	0.066	0.69
GOTERM_BP_FAT	RNA biosynthetic process	33	22.4	0.066	0.69
GOTERM_BP_FAT	aromatic compound biosynthetic process	37	25.2	0.067	0.69
GOTERM_BP_FAT	regulation of transcription from RNA polymerase II promoter	21	14.3	0.067	0.69
GOTERM_BP_FAT	muscle cell proliferation	5	3.4	0.067	0.69
GOTERM_BP_FAT	lipid modification	5	3.4	0.067	0.69
GOTERM_BP_FAT	regulation of hormone secretion	6	4.1	0.067	0.69
GOTERM_BP_FAT	mRNA cleavage involved in mRNA processing	2	1.4	0.068	0.7
GOTERM_BP_FAT	signal transduction by protein phosphorylation	11	7.5	0.068	0.7
GOTERM_BP_FAT	regulation of plasma lipoprotein particle levels	3	2	0.068	0.7
GOTERM_BP_FAT	regulation of cytokine production	9	6.1	0.069	0.7
GOTERM_BP_FAT	regulation of organ morphogenesis	5	3.4	0.069	0.7
GOTERM_BP_FAT	activation of innate immune response	4	2.7	0.07	0.7
GOTERM_BP_FAT	response to transition metal nanoparticle	5	3.4	0.07	0.7
GOTERM_BP_FAT	positive regulation of cellular catabolic process	5	3.4	0.07	0.7
GOTERM_BP_FAT	response to alcohol	6	4.1	0.07	0.7
GOTERM_BP_FAT	striated muscle cell differentiation	6	4.1	0.07	0.7
GOTERM_BP_FAT	positive regulation of cytokine production	7	4.8	0.07	0.7
GOTERM_BP_FAT	skeletal muscle organ development	5	3.4	0.071	0.7
GOTERM_BP_FAT	nephron epithelium development	4	2.7	0.071	0.7
GOTERM_BP_FAT	cellular response to ketone	4	2.7	0.071	0.7
GOTERM_BP_FAT	protein transport	19	12.9	0.071	0.7
GOTERM_BP_FAT	muscle organ development	7	4.8	0.071	0.7
GOTERM_BP_FAT	regulation of cell proliferation	19	12.9	0.071	0.7
GOTERM_BP_FAT	regulation of secretion	11	7.5	0.073	0.71
GOTERM_BP_FAT	cellular response to molecule of bacterial origin	5	3.4	0.073	0.71
GOTERM_BP_FAT	cellular chemical homeostasis	11	7.5	0.073	0.71
GOTERM_BP_FAT	cellular homeostasis	12	8.2	0.073	0.71
GOTERM_BP_FAT	positive regulation of glucose transport	3	2	0.075	0.72
GOTERM_BP_FAT	alanine transport	2	1.4	0.075	0.72
GOTERM_BP_FAT	cellular response to glucagon stimulus	2	1.4	0.075	0.72
GOTERM_BP_FAT	cell cycle arrest	4	2.7	0.075	0.72
GOTERM_BP_FAT	negative regulation of secretion by cell	5	3.4	0.076	0.73
GOTERM_BP_FAT	negative regulation of phosphate metabolic process	9	6.1	0.076	0.73
GOTERM_BP_FAT	negative regulation of phosphorus metabolic process	9	6.1	0.076	0.73
GOTERM_BP_FAT	response to wounding	9	6.1	0.077	0.73
GOTERM_BP_FAT	negative regulation of transcription from RNA polymerase II promoter	11	7.5	0.077	0.73
GOTERM_BP_FAT	regulation of myotube differentiation	3	2	0.077	0.73
GOTERM_BP_FAT	cellular amino acid biosynthetic process	3	2	0.077	0.73
GOTERM_BP_FAT	positive regulation of cysteine-type endopeptidase activity	4	2.7	0.078	0.73
GOTERM_BP_FAT	RNA phosphodiester bond hydrolysis	4	2.7	0.078	0.73
GOTERM_BP_FAT	regulation of kidney development	3	2	0.079	0.74
GOTERM_BP_FAT	carbohydrate catabolic process	4	2.7	0.079	0.74
GOTERM_BP_FAT	regulation of cysteine-type endopeptidase activity involved in apoptotic process	5	3.4	0.08	0.75
GOTERM_BP_FAT	regulation of protein transport	11	7.5	0.081	0.75
GOTERM_BP_FAT	response to inorganic substance	10	6.8	0.081	0.75
GOTERM_BP_FAT	circadian regulation of gene expression	3	2	0.082	0.75
GOTERM_BP_FAT	positive regulation of RNA metabolic process	17	11.6	0.082	0.75
GOTERM_BP_FAT	regulation of transcription from RNA polymerase II promoter in response to oxidative stress	2	1.4	0.082	0.75
GOTERM_BP_FAT	positive regulation of protein modification process	14	9.5	0.082	0.75
GOTERM_BP_FAT	cellular response to acid chemical	5	3.4	0.086	0.78
GOTERM_BP_FAT	protein localization to plasma membrane	5	3.4	0.086	0.78
GOTERM_BP_FAT	protein homooligomerization	6	4.1	0.086	0.78
GOTERM_BP_FAT	nucleic acid-templated transcription	32	21.8	0.086	0.78
GOTERM_BP_FAT	phosphatidylinositol-mediated signaling	4	2.7	0.088	0.79
GOTERM_BP_FAT	macromolecular complex subunit organization	24	16.3	0.088	0.79
GOTERM_BP_FAT	RNA phosphodiester bond hydrolysis, endonucleolytic	3	2	0.088	0.79
GOTERM_BP_FAT	response to corticosteroid	6	4.1	0.089	0.79
GOTERM_BP_FAT	circadian rhythm	5	3.4	0.089	0.79
GOTERM_BP_FAT	blood vessel morphogenesis	8	5.4	0.089	0.79
GOTERM_BP_FAT	regulation of organic acid transport	2	1.4	0.089	0.79
GOTERM_BP_FAT	G0 to G1 transition	2	1.4	0.089	0.79
GOTERM_BP_FAT	branching involved in ureteric bud morphogenesis	3	2	0.091	0.8
GOTERM_BP_FAT	negative regulation of ERK1 and ERK2 cascade	3	2	0.091	0.8
GOTERM_BP_FAT	regulation of MAPK cascade	10	6.8	0.091	0.8
GOTERM_BP_FAT	inositol lipid-mediated signaling	4	2.7	0.091	0.8
GOTERM_BP_FAT	regulation of cell communication	29	19.7	0.091	0.8
GOTERM_BP_FAT	establishment of protein localization	20	13.6	0.092	0.8
GOTERM_BP_FAT	nucleic acid phosphodiester bond hydrolysis	5	3.4	0.093	0.8
GOTERM_BP_FAT	angiogenesis	7	4.8	0.093	0.8
GOTERM_BP_FAT	developmental cell growth	5	3.4	0.094	0.81
GOTERM_BP_FAT	positive regulation of nitrogen compound metabolic process	20	13.6	0.095	0.82
GOTERM_BP_FAT	negative regulation of translation	4	2.7	0.096	0.82
GOTERM_BP_FAT	positive regulation of endopeptidase activity	4	2.7	0.096	0.82
GOTERM_BP_FAT	muscle cell differentiation	7	4.8	0.096	0.82
GOTERM_BP_FAT	positive regulation of metanephros development	2	1.4	0.096	0.82
GOTERM_BP_FAT	positive regulation of nuclease activity	2	1.4	0.096	0.82
GOTERM_BP_FAT	IRES-dependent translational initiation	2	1.4	0.096	0.82
GOTERM_BP_FAT	macromolecular complex assembly	18	12.2	0.098	0.83
GOTERM_BP_FAT	response to biotic stimulus	13	8.8	0.098	0.83
GOTERM_BP_FAT	regulation of signaling	29	19.7	0.098	0.83
GOTERM_BP_FAT	response to ethanol	5	3.4	0.098	0.83
GOTERM_BP_FAT	regulation of hormone levels	8	5.4	0.099	0.83
GOTERM_BP_FAT	ribosome biogenesis	6	4.1	0.099	0.83
GOTERM_BP_FAT	response to ketone	6	4.1	0.099	0.83

## Sheet: DEGs_Down_(IM_Vs_EM)
Category	Term	Count	%	P-Value	Benjamini		Category	Term	Count	%	P-Value	Benjamini		Category	Term	Count	%	P-Value	Benjamini		Category	Term	Count	%	P-Value	Benjamini
GOTERM_BP_FAT	cell surface receptor signaling pathway involved in cell-cell signaling	20	9.9	1.4e-07	0.0006		GOTERM_CC_FAT	plasma membrane region	29	14.3	2.4e-06	0.00091		GOTERM_MF_FAT	active transmembrane transporter activity	13	6.4	0.00038	0.095		KEGG_PATHWAY	Proteoglycans in cancer	9	4.4	0.0011	0.18
GOTERM_BP_FAT	negative regulation of response to stimulus	36	17.7	4e-07	0.0006		GOTERM_CC_FAT	cell surface	25	12.3	1.8e-05	0.0034		GOTERM_MF_FAT	protein kinase binding	17	8.4	0.00041	0.095		KEGG_PATHWAY	Pathways in cancer	12	5.9	0.0026	0.18
GOTERM_BP_FAT	ion transport	37	18.2	4.7e-07	0.0006		GOTERM_CC_FAT	vacuole	25	12.3	0.00055	0.069		GOTERM_MF_FAT	kinase binding	18	8.9	0.00045	0.095		KEGG_PATHWAY	PI3K-Akt signaling pathway	11	5.4	0.0027	0.18
GOTERM_BP_FAT	organic anion transport	16	7.9	6e-07	0.0006		GOTERM_CC_FAT	membrane-bounded vesicle	56	27.6	0.0014	0.1		GOTERM_MF_FAT	lipid transporter activity	7	3.4	0.00074	0.095		KEGG_PATHWAY	Renin-angiotensin system	4	2	0.0044	0.22
GOTERM_BP_FAT	anion transport	19	9.4	7.5e-07	0.0006		GOTERM_CC_FAT	basolateral plasma membrane	10	4.9	0.0015	0.1		GOTERM_MF_FAT	enzyme binding	35	17.2	0.00083	0.095		KEGG_PATHWAY	Focal adhesion	8	3.9	0.0062	0.25
GOTERM_BP_FAT	carboxylic acid transport	15	7.4	8.6e-07	0.0006		GOTERM_CC_FAT	cell-cell junction	17	8.4	0.0017	0.1		GOTERM_MF_FAT	carboxylic acid transmembrane transporter activity	7	3.4	0.00094	0.095		KEGG_PATHWAY	Bladder cancer	4	2	0.0082	0.28
GOTERM_BP_FAT	Wnt signaling pathway	17	8.4	1.2e-06	0.00067		GOTERM_CC_FAT	apical part of cell	13	6.4	0.0031	0.15		GOTERM_MF_FAT	organic acid transmembrane transporter activity	7	3.4	0.0011	0.095		KEGG_PATHWAY	Small cell lung cancer	5	2.5	0.013	0.31
GOTERM_BP_FAT	cell-cell signaling by wnt	17	8.4	1.3e-06	0.00067		GOTERM_CC_FAT	integral component of plasma membrane	25	12.3	0.0034	0.15		GOTERM_MF_FAT	organic anion transmembrane transporter activity	6	3	0.0011	0.095		KEGG_PATHWAY	FoxO signaling pathway	6	3	0.014	0.31
GOTERM_BP_FAT	regulation of signal transduction	51	25.1	1.7e-06	0.0008		GOTERM_CC_FAT	apical plasma membrane	11	5.4	0.0035	0.15		GOTERM_MF_FAT	secondary active transmembrane transporter activity	9	4.4	0.0023	0.17		KEGG_PATHWAY	N-Glycan biosynthesis	4	2	0.015	0.31
GOTERM_BP_FAT	cell-cell signaling	33	16.3	3.3e-06	0.0014		GOTERM_CC_FAT	external side of plasma membrane	10	4.9	0.0059	0.2		GOTERM_MF_FAT	sulfur compound transmembrane transporter activity	4	2	0.0025	0.17		KEGG_PATHWAY	MicroRNAs in cancer	6	3	0.017	0.31
GOTERM_BP_FAT	canonical Wnt signaling pathway	13	6.4	4.1e-06	0.0016		GOTERM_CC_FAT	extracellular region part	58	28.6	0.0066	0.2		GOTERM_MF_FAT	anion transmembrane transporter activity	8	3.9	0.0034	0.21		KEGG_PATHWAY	Endometrial cancer	4	2	0.017	0.31
GOTERM_BP_FAT	homeostatic process	39	19.2	4.9e-06	0.0017		GOTERM_CC_FAT	intrinsic component of plasma membrane	25	12.3	0.0069	0.2		GOTERM_MF_FAT	receptor binding	27	13.3	0.0047	0.27		KEGG_PATHWAY	Non-small cell lung cancer	4	2	0.021	0.33
GOTERM_BP_FAT	regulation of cell communication	54	26.6	5.7e-06	0.0018		GOTERM_CC_FAT	Golgi membrane	12	5.9	0.0074	0.2		GOTERM_MF_FAT	sulfate transmembrane transporter activity	3	1.5	0.0086	0.45		KEGG_PATHWAY	Hippo signaling pathway	6	3	0.022	0.33
GOTERM_BP_FAT	regulation of signaling	54	26.6	7.3e-06	0.0022		GOTERM_CC_FAT	ruffle	7	3.4	0.0076	0.2		GOTERM_MF_FAT	transferase activity, transferring hexosyl groups	7	3.4	0.011	0.49		KEGG_PATHWAY	Rap1 signaling pathway	7	3.4	0.025	0.36
GOTERM_BP_FAT	negative regulation of signal transduction	28	13.8	8.1e-06	0.0022		GOTERM_CC_FAT	cell leading edge	11	5.4	0.0082	0.21		GOTERM_MF_FAT	beta-catenin binding	5	2.5	0.011	0.49		KEGG_PATHWAY	Pancreatic cancer	4	2	0.029	0.37
GOTERM_BP_FAT	negative regulation of cell communication	29	14.3	2.2e-05	0.0058		GOTERM_CC_FAT	endosome	16	7.9	0.0096	0.22		GOTERM_MF_FAT	calcium ion binding	15	7.4	0.012	0.49		KEGG_PATHWAY	Amoebiasis	5	2.5	0.029	0.37
GOTERM_BP_FAT	negative regulation of signaling	29	14.3	2.4e-05	0.0058		GOTERM_CC_FAT	Golgi apparatus part	15	7.4	0.01	0.22		GOTERM_MF_FAT	transcriptional repressor activity, RNA polymerase II transcription factor binding	5	2.5	0.013	0.49		KEGG_PATHWAY	Thyroid hormone signaling pathway	5	2.5	0.033	0.39
GOTERM_BP_FAT	cell surface receptor signaling pathway	44	21.7	2.5e-05	0.0059		GOTERM_CC_FAT	Golgi apparatus	24	11.8	0.011	0.23		GOTERM_MF_FAT	growth factor binding	6	3	0.014	0.49		KEGG_PATHWAY	Gastric acid secretion	4	2	0.041	0.45
GOTERM_BP_FAT	chemical homeostasis	28	13.8	2.9e-05	0.0061		GOTERM_CC_FAT	cell projection membrane	9	4.4	0.012	0.24		GOTERM_MF_FAT	identical protein binding	23	11.3	0.015	0.49		KEGG_PATHWAY	Salivary secretion	4	2	0.045	0.47
GOTERM_BP_FAT	response to wounding	19	9.4	2.9e-05	0.0061		GOTERM_CC_FAT	extracellular exosome	43	21.2	0.014	0.25		GOTERM_MF_FAT	phospholipid transporter activity	4	2	0.016	0.49		KEGG_PATHWAY	Hypertrophic cardiomyopathy (HCM)	4	2	0.051	0.49
GOTERM_BP_FAT	negative regulation of cell proliferation	20	9.9	4.6e-05	0.0092		GOTERM_CC_FAT	extracellular space	26	12.8	0.014	0.25		GOTERM_MF_FAT	protein homodimerization activity	16	7.9	0.017	0.49		KEGG_PATHWAY	MAPK signaling pathway	7	3.4	0.052	0.49
GOTERM_BP_FAT	regulation of Wnt signaling pathway	12	5.9	6e-05	0.011		GOTERM_CC_FAT	extracellular vesicle	43	21.2	0.015	0.25		GOTERM_MF_FAT	mitogen-activated protein kinase kinase binding	3	1.5	0.017	0.49		KEGG_PATHWAY	Signaling pathways regulating pluripotency of stem cells	5	2.5	0.058	0.52
GOTERM_BP_FAT	secretion	27	13.3	7.2e-05	0.013		GOTERM_CC_FAT	extracellular organelle	43	21.2	0.015	0.25		GOTERM_MF_FAT	protein disulfide isomerase activity	3	1.5	0.017	0.49		KEGG_PATHWAY	Wnt signaling pathway	5	2.5	0.06	0.52
GOTERM_BP_FAT	epithelial cell differentiation	19	9.4	7.4e-05	0.013		GOTERM_CC_FAT	integral component of Golgi membrane	4	2	0.016	0.25		GOTERM_MF_FAT	intramolecular oxidoreductase activity, transposing S-S bonds	3	1.5	0.017	0.49		KEGG_PATHWAY	ECM-receptor interaction	4	2	0.066	0.55
GOTERM_BP_FAT	epithelium development	27	13.3	9.3e-05	0.015		GOTERM_CC_FAT	intrinsic component of Golgi membrane	4	2	0.017	0.26		GOTERM_MF_FAT	transferase activity, transferring glycosyl groups	8	3.9	0.02	0.51		KEGG_PATHWAY	Carbohydrate digestion and absorption	3	1.5	0.068	0.55
GOTERM_BP_FAT	regulation of canonical Wnt signaling pathway	10	4.9	9.7e-05	0.015		GOTERM_CC_FAT	side of membrane	12	5.9	0.018	0.26		GOTERM_MF_FAT	transcriptional repressor activity, RNA polymerase II activating transcription factor binding	4	2	0.02	0.51		KEGG_PATHWAY	Regulation of actin cytoskeleton	6	3	0.076	0.57
GOTERM_BP_FAT	cellular homeostasis	23	11.3	9.7e-05	0.015		GOTERM_CC_FAT	postsynaptic density	8	3.9	0.02	0.27		GOTERM_MF_FAT	transcriptional activator activity, RNA polymerase II transcription factor binding	4	2	0.02	0.51		KEGG_PATHWAY	Phosphatidylinositol signaling system	4	2	0.079	0.57
GOTERM_BP_FAT	gland development	18	8.9	0.00013	0.02		GOTERM_CC_FAT	postsynaptic specialization	8	3.9	0.02	0.27		GOTERM_MF_FAT	metal ion binding	48	23.6	0.021	0.52		KEGG_PATHWAY	Estrogen signaling pathway	4	2	0.079	0.57
GOTERM_BP_FAT	cell-cell junction organization	10	4.9	0.00015	0.021		GOTERM_CC_FAT	filopodium	5	2.5	0.022	0.29		GOTERM_MF_FAT	cadherin binding involved in cell-cell adhesion	7	3.4	0.025	0.58		KEGG_PATHWAY	Endocrine and other factor-regulated calcium reabsorption	3	1.5	0.086	0.6
GOTERM_BP_FAT	response to organic substance	53	26.1	0.00015	0.021		GOTERM_CC_FAT	cytoplasmic, membrane-bounded vesicle	19	9.4	0.024	0.3		GOTERM_MF_FAT	ion binding	50	24.6	0.026	0.58
GOTERM_BP_FAT	response to endogenous stimulus	37	18.2	0.00016	0.021		GOTERM_CC_FAT	extracellular region	60	29.6	0.024	0.3		GOTERM_MF_FAT	cation binding	48	23.6	0.026	0.58
GOTERM_BP_FAT	lipid localization	13	6.4	0.00016	0.021		GOTERM_CC_FAT	basement membrane	5	2.5	0.028	0.33		GOTERM_MF_FAT	protein binding involved in cell-cell adhesion	7	3.4	0.029	0.58
GOTERM_BP_FAT	regulation of transport	37	18.2	0.00018	0.022		GOTERM_CC_FAT	excitatory synapse	8	3.9	0.03	0.34		GOTERM_MF_FAT	flavin-linked sulfhydryl oxidase activity	2	1	0.03	0.58
GOTERM_BP_FAT	transmembrane transport	29	14.3	0.00018	0.022		GOTERM_CC_FAT	integral component of organelle membrane	6	3	0.031	0.35		GOTERM_MF_FAT	adenosylhomocysteinase activity	2	1	0.03	0.58
GOTERM_BP_FAT	transmembrane receptor protein tyrosine kinase signaling pathway	16	7.9	0.0002	0.024		GOTERM_CC_FAT	intrinsic component of organelle membrane	6	3	0.034	0.35		GOTERM_MF_FAT	trialkylsulfonium hydrolase activity	2	1	0.03	0.58
GOTERM_BP_FAT	enzyme linked receptor protein signaling pathway	21	10.3	0.00021	0.025		GOTERM_CC_FAT	lysosome	11	5.4	0.034	0.35		GOTERM_MF_FAT	fibroblast growth factor binding	3	1.5	0.03	0.58
GOTERM_BP_FAT	lipid transport	12	5.9	0.00025	0.027		GOTERM_CC_FAT	lytic vacuole	11	5.4	0.034	0.35		GOTERM_MF_FAT	protein binding involved in cell adhesion	7	3.4	0.031	0.58
GOTERM_BP_FAT	regulation of cell proliferation	33	16.3	0.00025	0.027		GOTERM_CC_FAT	cell junction	23	11.3	0.038	0.38		GOTERM_MF_FAT	protein dimerization activity	21	10.3	0.036	0.63
GOTERM_BP_FAT	sulfur compound transport	5	2.5	0.00025	0.027		GOTERM_CC_FAT	anchoring junction	14	6.9	0.039	0.38		GOTERM_MF_FAT	monocarboxylic acid transmembrane transporter activity	3	1.5	0.037	0.63
GOTERM_BP_FAT	cell junction organization	10	4.9	0.00031	0.033		GOTERM_CC_FAT	neuromuscular junction	4	2	0.04	0.38		GOTERM_MF_FAT	Wnt-protein binding	3	1.5	0.037	0.63
GOTERM_BP_FAT	cellular response to endogenous stimulus	28	13.8	0.00033	0.033		GOTERM_CC_FAT	secretory vesicle	11	5.4	0.044	0.4		GOTERM_MF_FAT	cadherin binding	7	3.4	0.038	0.63
GOTERM_BP_FAT	tissue morphogenesis	18	8.9	0.00034	0.033		GOTERM_CC_FAT	extracellular matrix	11	5.4	0.047	0.42		GOTERM_MF_FAT	peptidyl-dipeptidase activity	2	1	0.04	0.63
GOTERM_BP_FAT	exocrine system development	6	3	0.00037	0.036		GOTERM_CC_FAT	platelet dense tubular network	2	1	0.056	0.49		GOTERM_MF_FAT	thiol oxidase activity	2	1	0.04	0.63
GOTERM_BP_FAT	cellular chemical homeostasis	20	9.9	0.00039	0.037		GOTERM_CC_FAT	postsynapse	10	4.9	0.06	0.49		GOTERM_MF_FAT	galactosyltransferase activity	3	1.5	0.042	0.63
GOTERM_BP_FAT	response to oxygen-containing compound	36	17.7	0.00043	0.039		GOTERM_CC_FAT	neuron part	26	12.8	0.061	0.49		GOTERM_MF_FAT	protein complex binding	16	7.9	0.042	0.63
GOTERM_BP_FAT	morphogenesis of an epithelium	16	7.9	0.00043	0.039		GOTERM_CC_FAT	extracellular matrix component	5	2.5	0.062	0.49		GOTERM_MF_FAT	antiporter activity	4	2	0.042	0.63
GOTERM_BP_FAT	negative regulation of macromolecule metabolic process	41	20.2	0.00049	0.043		GOTERM_CC_FAT	adherens junction	13	6.4	0.066	0.49		GOTERM_MF_FAT	ATPase activity, coupled to movement of substances	5	2.5	0.046	0.63
GOTERM_BP_FAT	negative regulation of Wnt signaling pathway	8	3.9	0.00058	0.051		GOTERM_CC_FAT	network-forming collagen trimer	2	1	0.067	0.49		GOTERM_MF_FAT	phosphatase binding	6	3	0.046	0.63
GOTERM_BP_FAT	programmed cell death	34	16.7	0.00062	0.052		GOTERM_CC_FAT	collagen network	2	1	0.067	0.49		GOTERM_MF_FAT	carbohydrate derivative transporter activity	3	1.5	0.047	0.63
GOTERM_BP_FAT	divalent metal ion transport	14	6.9	0.00063	0.052		GOTERM_CC_FAT	collagen type IV trimer	2	1	0.067	0.49		GOTERM_MF_FAT	cell adhesion molecule binding	9	4.4	0.048	0.63
GOTERM_BP_FAT	regulation of kinase activity	19	9.4	0.00065	0.052		GOTERM_CC_FAT	Golgi trans cisterna	2	1	0.067	0.49		GOTERM_MF_FAT	macromolecular complex binding	23	11.3	0.048	0.63
GOTERM_BP_FAT	cellular response to organic substance	39	19.2	0.00065	0.052		GOTERM_CC_FAT	leading edge membrane	5	2.5	0.068	0.49		GOTERM_MF_FAT	transcription factor activity, RNA polymerase II transcription factor binding	5	2.5	0.049	0.63
GOTERM_BP_FAT	divalent inorganic cation transport	14	6.9	0.00067	0.052		GOTERM_CC_FAT	actin-based cell projection	6	3	0.073	0.52		GOTERM_MF_FAT	transcription cofactor binding	3	1.5	0.049	0.63
GOTERM_BP_FAT	biological adhesion	30	14.8	0.00067	0.052		GOTERM_CC_FAT	basement membrane collagen trimer	2	1	0.077	0.54		GOTERM_MF_FAT	neutral amino acid transmembrane transporter activity	3	1.5	0.054	0.68
GOTERM_BP_FAT	positive regulation of response to stimulus	35	17.2	0.00068	0.052		GOTERM_CC_FAT	Golgi subcompartment	7	3.4	0.079	0.54		GOTERM_MF_FAT	metal ion transmembrane transporter activity	9	4.4	0.056	0.68
GOTERM_BP_FAT	calcium ion transport	13	6.4	0.0007	0.052		GOTERM_CC_FAT	mitochondrial outer membrane	5	2.5	0.08	0.54		GOTERM_MF_FAT	organic hydroxy compound transmembrane transporter activity	3	1.5	0.057	0.68
GOTERM_BP_FAT	negative regulation of response to wounding	6	3	0.00071	0.052		GOTERM_CC_FAT	proteinaceous extracellular matrix	8	3.9	0.082	0.54		GOTERM_MF_FAT	G-protein coupled receptor binding	7	3.4	0.057	0.68
GOTERM_BP_FAT	negative regulation of metabolic process	43	21.2	0.00081	0.058		GOTERM_CC_FAT	secretory granule	8	3.9	0.085	0.56		GOTERM_MF_FAT	molecular function regulator	19	9.4	0.058	0.68
GOTERM_BP_FAT	negative regulation of cellular metabolic process	41	20.2	0.00082	0.058		GOTERM_CC_FAT	endoplasmic reticulum	23	11.3	0.088	0.56		GOTERM_MF_FAT	fibroblast growth factor-activated receptor activity	2	1	0.059	0.68
GOTERM_BP_FAT	cell morphogenesis involved in differentiation	20	9.9	0.00094	0.065		GOTERM_CC_FAT	cell-cell adherens junction	7	3.4	0.089	0.56		GOTERM_MF_FAT	carboxypeptidase activity	3	1.5	0.06	0.68
GOTERM_BP_FAT	apoptotic process	32	15.8	0.001	0.07		GOTERM_CC_FAT	organelle subcompartment	7	3.4	0.098	0.6		GOTERM_MF_FAT	protein phosphatase binding	5	2.5	0.061	0.68
GOTERM_BP_FAT	regulation of transferase activity	20	9.9	0.0011	0.071		GOTERM_CC_FAT	cortical cytoskeleton	4	2	0.098	0.6		GOTERM_MF_FAT	oxidoreductase activity, acting on a sulfur group of donors, oxygen as acceptor	2	1	0.069	0.75
GOTERM_BP_FAT	positive regulation of metabolic process	49	24.1	0.0011	0.074									GOTERM_MF_FAT	phosphatidylinositol 3-kinase regulator activity	2	1	0.069	0.75
GOTERM_BP_FAT	positive regulation of transferase activity	15	7.4	0.0011	0.074									GOTERM_MF_FAT	cation transmembrane transporter activity	11	5.4	0.079	0.84
GOTERM_BP_FAT	tube morphogenesis	13	6.4	0.0012	0.074									GOTERM_MF_FAT	ion antiporter activity	3	1.5	0.082	0.86
GOTERM_BP_FAT	cell death	35	17.2	0.0012	0.074									GOTERM_MF_FAT	L-amino acid transmembrane transporter activity	3	1.5	0.085	0.88
GOTERM_BP_FAT	cell proliferation	34	16.7	0.0012	0.074									GOTERM_MF_FAT	hydrolase activity, acting on ether bonds	2	1	0.088	0.89
GOTERM_BP_FAT	cellular component morphogenesis	28	13.8	0.0012	0.076									GOTERM_MF_FAT	divalent inorganic cation transmembrane transporter activity	5	2.5	0.089	0.89
GOTERM_BP_FAT	cell adhesion	29	14.3	0.0013	0.078									GOTERM_MF_FAT	extracellular matrix structural constituent	3	1.5	0.092	0.9
GOTERM_BP_FAT	regulation of response to wounding	8	3.9	0.0014	0.083									GOTERM_MF_FAT	calcium channel activity	4	2	0.097	0.92
GOTERM_BP_FAT	epithelial cell development	10	4.9	0.0014	0.083
GOTERM_BP_FAT	regulation of lipid metabolic process	11	5.4	0.0015	0.084
GOTERM_BP_FAT	anatomical structure formation involved in morphogenesis	25	12.3	0.0015	0.084
GOTERM_BP_FAT	regulation of phosphorylation	28	13.8	0.0017	0.092
GOTERM_BP_FAT	regulation of phosphate metabolic process	31	15.3	0.0017	0.092
GOTERM_BP_FAT	response to organonitrogen compound	23	11.3	0.0017	0.092
GOTERM_BP_FAT	regulation of phosphorus metabolic process	31	15.3	0.0017	0.092
GOTERM_BP_FAT	macromolecule localization	43	21.2	0.0017	0.092
GOTERM_BP_FAT	neuromuscular junction development	5	2.5	0.0018	0.094
GOTERM_BP_FAT	negative regulation of cellular response to growth factor stimulus	7	3.4	0.0018	0.094
GOTERM_BP_FAT	wound healing	13	6.4	0.0018	0.094
GOTERM_BP_FAT	regulation of homeostatic process	14	6.9	0.0018	0.094
GOTERM_BP_FAT	blood vessel morphogenesis	14	6.9	0.002	0.1
GOTERM_BP_FAT	inorganic ion homeostasis	17	8.4	0.0021	0.1
GOTERM_BP_FAT	establishment of Golgi localization	3	1.5	0.0022	0.11
GOTERM_BP_FAT	regulation of activation-induced cell death of T cells	3	1.5	0.0022	0.11
GOTERM_BP_FAT	nitrogen compound transport	17	8.4	0.0022	0.11
GOTERM_BP_FAT	acid secretion	5	2.5	0.0024	0.11
GOTERM_BP_FAT	macromolecule glycosylation	9	4.4	0.0024	0.11
GOTERM_BP_FAT	protein glycosylation	9	4.4	0.0024	0.11
GOTERM_BP_FAT	regulation of MAPK cascade	17	8.4	0.0025	0.11
GOTERM_BP_FAT	response to nitrogen compound	24	11.8	0.0025	0.11
GOTERM_BP_FAT	regulation of protein phosphorylation	26	12.8	0.0025	0.11
GOTERM_BP_FAT	regulation of cell adhesion	16	7.9	0.0026	0.11
GOTERM_BP_FAT	cellular response to organonitrogen compound	15	7.4	0.0026	0.11
GOTERM_BP_FAT	negative regulation of transport	14	6.9	0.0026	0.11
GOTERM_BP_FAT	regulation of anatomical structure morphogenesis	22	10.8	0.0027	0.12
GOTERM_BP_FAT	endomembrane system organization	14	6.9	0.0028	0.12
GOTERM_BP_FAT	regulation of catalytic activity	36	17.7	0.0028	0.12
GOTERM_BP_FAT	response to hypoxia	12	5.9	0.0028	0.12
GOTERM_BP_FAT	tube development	17	8.4	0.0029	0.12
GOTERM_BP_FAT	tissue remodeling	8	3.9	0.0029	0.12
GOTERM_BP_FAT	positive regulation of kinase activity	13	6.4	0.0029	0.12
GOTERM_BP_FAT	negative regulation of wound healing	5	2.5	0.0029	0.12
GOTERM_BP_FAT	single-organism cellular localization	21	10.3	0.0029	0.12
GOTERM_BP_FAT	actin filament-based process	16	7.9	0.003	0.12
GOTERM_BP_FAT	positive regulation of cellular metabolic process	45	22.2	0.003	0.12
GOTERM_BP_FAT	cell migration	24	11.8	0.003	0.12
GOTERM_BP_FAT	negative regulation of ion transport	7	3.4	0.003	0.12
GOTERM_BP_FAT	cellular response to peptide	11	5.4	0.0031	0.12
GOTERM_BP_FAT	single-organism intracellular transport	15	7.4	0.0031	0.12
GOTERM_BP_FAT	regulation of protein modification process	30	14.8	0.0031	0.12
GOTERM_BP_FAT	glycoprotein biosynthetic process	10	4.9	0.0032	0.12
GOTERM_BP_FAT	cellular protein modification process	53	26.1	0.0032	0.12
GOTERM_BP_FAT	protein modification process	53	26.1	0.0032	0.12
GOTERM_BP_FAT	angiogenesis	12	5.9	0.0033	0.12
GOTERM_BP_FAT	MAPK cascade	17	8.4	0.0033	0.12
GOTERM_BP_FAT	positive regulation of cell death	16	7.9	0.0034	0.12
GOTERM_BP_FAT	glycosylation	9	4.4	0.0035	0.12
GOTERM_BP_FAT	cellular response to nitrogen compound	16	7.9	0.0035	0.12
GOTERM_BP_FAT	response to decreased oxygen levels	12	5.9	0.0035	0.12
GOTERM_BP_FAT	positive regulation of signal transduction	26	12.8	0.0035	0.12
GOTERM_BP_FAT	ion homeostasis	17	8.4	0.0036	0.12
GOTERM_BP_FAT	phospholipid homeostasis	3	1.5	0.0037	0.12
GOTERM_BP_FAT	cellular response to chemical stimulus	42	20.7	0.0038	0.13
GOTERM_BP_FAT	ion transmembrane transport	20	9.9	0.0038	0.13
GOTERM_BP_FAT	calcium ion transport into cytosol	7	3.4	0.0039	0.13
GOTERM_BP_FAT	regulation of calcium ion transport	9	4.4	0.0039	0.13
GOTERM_BP_FAT	apoptotic process involved in morphogenesis	4	2	0.004	0.13
GOTERM_BP_FAT	negative regulation of gene expression	27	13.3	0.004	0.13
GOTERM_BP_FAT	locomotion	28	13.8	0.0041	0.13
GOTERM_BP_FAT	regulation of cell death	29	14.3	0.0041	0.13
GOTERM_BP_FAT	cellular ion homeostasis	15	7.4	0.0041	0.13
GOTERM_BP_FAT	amino acid transport	6	3	0.0041	0.13
GOTERM_BP_FAT	cytosolic calcium ion transport	7	3.4	0.0041	0.13
GOTERM_BP_FAT	positive regulation of apoptotic process	15	7.4	0.0041	0.13
GOTERM_BP_FAT	regulation of molecular function	42	20.7	0.0042	0.13
GOTERM_BP_FAT	positive regulation of cell communication	28	13.8	0.0042	0.13
GOTERM_BP_FAT	secretion by cell	20	9.9	0.0042	0.13
GOTERM_BP_FAT	regulation of apoptotic process	27	13.3	0.0042	0.13
GOTERM_BP_FAT	regulation of cellular component organization	39	19.2	0.0042	0.13
GOTERM_BP_FAT	gland morphogenesis	7	3.4	0.0043	0.13
GOTERM_BP_FAT	positive regulation of signaling	28	13.8	0.0044	0.13
GOTERM_BP_FAT	cell development	37	18.2	0.0044	0.13
GOTERM_BP_FAT	negative regulation of canonical Wnt signaling pathway	6	3	0.0045	0.13
GOTERM_BP_FAT	regulation of protein kinase activity	16	7.9	0.0045	0.13
GOTERM_BP_FAT	negative regulation of homeostatic process	8	3.9	0.0045	0.13
GOTERM_BP_FAT	positive regulation of programmed cell death	15	7.4	0.0045	0.13
GOTERM_BP_FAT	positive regulation of protein kinase activity	12	5.9	0.0046	0.13
GOTERM_BP_FAT	positive regulation of macromolecule metabolic process	44	21.7	0.0046	0.13
GOTERM_BP_FAT	cellular response to oxygen-containing compound	22	10.8	0.0047	0.13
GOTERM_BP_FAT	regulation of MAP kinase activity	10	4.9	0.0049	0.13
GOTERM_BP_FAT	regulation of programmed cell death	27	13.3	0.0049	0.13
GOTERM_BP_FAT	regulation of ion transport	15	7.4	0.005	0.14
GOTERM_BP_FAT	positive regulation of gene expression	30	14.8	0.005	0.14
GOTERM_BP_FAT	establishment of protein localization	31	15.3	0.0051	0.14
GOTERM_BP_FAT	fibroblast growth factor receptor signaling pathway	5	2.5	0.0052	0.14
GOTERM_BP_FAT	signal transduction by protein phosphorylation	17	8.4	0.0054	0.14
GOTERM_BP_FAT	negative regulation of transcription, DNA-templated	22	10.8	0.0057	0.15
GOTERM_BP_FAT	regulation of metal ion transport	11	5.4	0.0061	0.16
GOTERM_BP_FAT	regulation of cellular protein metabolic process	38	18.7	0.0062	0.16
GOTERM_BP_FAT	response to oxygen levels	12	5.9	0.0063	0.16
GOTERM_BP_FAT	dicarboxylic acid transport	5	2.5	0.0064	0.17
GOTERM_BP_FAT	regulation of protein serine/threonine kinase activity	12	5.9	0.0066	0.17
GOTERM_BP_FAT	activation-induced cell death of T cells	3	1.5	0.0067	0.17
GOTERM_BP_FAT	negative regulation of transcription from RNA polymerase II promoter	17	8.4	0.0067	0.17
GOTERM_BP_FAT	cellular response to growth factor stimulus	15	7.4	0.0068	0.17
GOTERM_BP_FAT	negative regulation of cellular biosynthetic process	26	12.8	0.0069	0.17
GOTERM_BP_FAT	negative regulation of nucleic acid-templated transcription	22	10.8	0.007	0.17
GOTERM_BP_FAT	regulation of muscle system process	8	3.9	0.007	0.17
GOTERM_BP_FAT	calcium ion transmembrane transport	9	4.4	0.0072	0.17
GOTERM_BP_FAT	inner ear development	8	3.9	0.0072	0.18
GOTERM_BP_FAT	membrane organization	18	8.9	0.0073	0.18
GOTERM_BP_FAT	cell-cell adhesion	21	10.3	0.0073	0.18
GOTERM_BP_FAT	cellular response to insulin stimulus	8	3.9	0.0074	0.18
GOTERM_BP_FAT	morphogenesis of a branching epithelium	8	3.9	0.0074	0.18
GOTERM_BP_FAT	inner ear receptor cell differentiation	5	2.5	0.0074	0.18
GOTERM_BP_FAT	regulation of embryonic development	6	3	0.0076	0.18
GOTERM_BP_FAT	apoptotic process involved in development	4	2	0.0077	0.18
GOTERM_BP_FAT	regulation of membrane potential	11	5.4	0.0077	0.18
GOTERM_BP_FAT	sulfate transmembrane transport	3	1.5	0.0078	0.18
GOTERM_BP_FAT	Golgi localization	3	1.5	0.0078	0.18
GOTERM_BP_FAT	mammary gland development	7	3.4	0.0079	0.18
GOTERM_BP_FAT	epithelial cell proliferation	11	5.4	0.008	0.18
GOTERM_BP_FAT	negative regulation of RNA biosynthetic process	22	10.8	0.0082	0.18
GOTERM_BP_FAT	regulation of system process	13	6.4	0.0082	0.18
GOTERM_BP_FAT	inorganic ion transmembrane transport	16	7.9	0.0084	0.19
GOTERM_BP_FAT	glycoprotein metabolic process	10	4.9	0.0085	0.19
GOTERM_BP_FAT	regulation of actin filament-based process	10	4.9	0.0085	0.19
GOTERM_BP_FAT	negative regulation of locomotion	9	4.4	0.0085	0.19
GOTERM_BP_FAT	regeneration	9	4.4	0.0086	0.19
GOTERM_BP_FAT	organic acid transport	6	3	0.0087	0.19
GOTERM_BP_FAT	negative regulation of response to external stimulus	9	4.4	0.0088	0.19
GOTERM_BP_FAT	negative regulation of biosynthetic process	26	12.8	0.009	0.19
GOTERM_BP_FAT	sulfate transport	3	1.5	0.009	0.19
GOTERM_BP_FAT	movement of cell or subcellular component	29	14.3	0.0091	0.19
GOTERM_BP_FAT	regulation of epithelial cell proliferation	10	4.9	0.0091	0.19
GOTERM_BP_FAT	ameboidal-type cell migration	10	4.9	0.0091	0.19
GOTERM_BP_FAT	cell morphogenesis	24	11.8	0.0091	0.19
GOTERM_BP_FAT	renal system development	10	4.9	0.0093	0.19
GOTERM_BP_FAT	single-organism carbohydrate metabolic process	14	6.9	0.0095	0.2
GOTERM_BP_FAT	blood vessel development	14	6.9	0.0095	0.2
GOTERM_BP_FAT	positive regulation of transport	20	9.9	0.0095	0.2
GOTERM_BP_FAT	mechanoreceptor differentiation	5	2.5	0.0097	0.2
GOTERM_BP_FAT	digestive system development	7	3.4	0.0098	0.2
GOTERM_BP_FAT	organic acid metabolic process	18	8.9	0.01	0.2
GOTERM_BP_FAT	cation homeostasis	15	7.4	0.01	0.2
GOTERM_BP_FAT	negative regulation of cell migration	8	3.9	0.01	0.2
GOTERM_BP_FAT	regulation of epithelial cell migration	7	3.4	0.01	0.2
GOTERM_BP_FAT	cell cycle arrest	6	3	0.01	0.2
GOTERM_BP_FAT	negative regulation of fibroblast growth factor receptor signaling pathway	3	1.5	0.01	0.2
GOTERM_BP_FAT	calcium ion import	7	3.4	0.01	0.2
GOTERM_BP_FAT	negative regulation of protein phosphorylation	11	5.4	0.01	0.2
GOTERM_BP_FAT	response to growth factor	15	7.4	0.011	0.21
GOTERM_BP_FAT	negative regulation of intracellular signal transduction	12	5.9	0.011	0.21
GOTERM_BP_FAT	monocarboxylic acid transport	6	3	0.011	0.21
GOTERM_BP_FAT	epithelial cell migration	8	3.9	0.011	0.21
GOTERM_BP_FAT	negative regulation of blood vessel morphogenesis	5	2.5	0.011	0.21
GOTERM_BP_FAT	epithelium migration	8	3.9	0.011	0.21
GOTERM_BP_FAT	regulation of wound healing	6	3	0.011	0.21
GOTERM_BP_FAT	salivary gland development	4	2	0.011	0.21
GOTERM_BP_FAT	response to inorganic substance	15	7.4	0.011	0.21
GOTERM_BP_FAT	regulation of cell-substrate adhesion	7	3.4	0.012	0.21
GOTERM_BP_FAT	regulation of phosphatidylinositol 3-kinase signaling	5	2.5	0.012	0.21
GOTERM_BP_FAT	metal ion transport	17	8.4	0.012	0.21
GOTERM_BP_FAT	maintenance of location	9	4.4	0.012	0.22
GOTERM_BP_FAT	cell motility	24	11.8	0.012	0.22
GOTERM_BP_FAT	localization of cell	24	11.8	0.012	0.22
GOTERM_BP_FAT	negative regulation of developmental process	17	8.4	0.012	0.22
GOTERM_BP_FAT	negative regulation of cell adhesion	8	3.9	0.012	0.22
GOTERM_BP_FAT	regulation of protein secretion	11	5.4	0.012	0.22
GOTERM_BP_FAT	branching morphogenesis of an epithelial tube	7	3.4	0.012	0.22
GOTERM_BP_FAT	hemopoiesis	17	8.4	0.012	0.22
GOTERM_BP_FAT	morphogenesis of a branching structure	8	3.9	0.013	0.23
GOTERM_BP_FAT	tissue migration	8	3.9	0.013	0.23
GOTERM_BP_FAT	negative regulation of RNA metabolic process	22	10.8	0.013	0.23
GOTERM_BP_FAT	positive regulation of MAPK cascade	12	5.9	0.013	0.23
GOTERM_BP_FAT	epithelial cell fate commitment	3	1.5	0.013	0.23
GOTERM_BP_FAT	regulation of cardiac conduction	3	1.5	0.013	0.23
GOTERM_BP_FAT	response to laminar fluid shear stress	3	1.5	0.013	0.23
GOTERM_BP_FAT	cell-substrate adhesion	9	4.4	0.013	0.23
GOTERM_BP_FAT	negative regulation of cell motility	8	3.9	0.013	0.23
GOTERM_BP_FAT	ear development	8	3.9	0.013	0.23
GOTERM_BP_FAT	regulation of secretion	16	7.9	0.014	0.23
GOTERM_BP_FAT	response to peptide	13	6.4	0.014	0.23
GOTERM_BP_FAT	positive regulation of muscle contraction	4	2	0.014	0.23
GOTERM_BP_FAT	protein homooligomerization	9	4.4	0.014	0.23
GOTERM_BP_FAT	positive regulation of catalytic activity	23	11.3	0.014	0.23
GOTERM_BP_FAT	single organism cell adhesion	16	7.9	0.014	0.23
GOTERM_BP_FAT	regulation of glucose transport	5	2.5	0.014	0.23
GOTERM_BP_FAT	negative regulation of vasculature development	5	2.5	0.014	0.23
GOTERM_BP_FAT	protein secretion	12	5.9	0.014	0.24
GOTERM_BP_FAT	regulation of leukocyte apoptotic process	5	2.5	0.015	0.24
GOTERM_BP_FAT	negative regulation of macromolecule biosynthetic process	24	11.8	0.015	0.24
GOTERM_BP_FAT	positive regulation of cell adhesion	10	4.9	0.015	0.24
GOTERM_BP_FAT	activation of protein kinase activity	8	3.9	0.015	0.25
GOTERM_BP_FAT	positive regulation of lipid metabolic process	6	3	0.015	0.25
GOTERM_BP_FAT	regulation of cell-cell adhesion	10	4.9	0.015	0.25
GOTERM_BP_FAT	vasculature development	14	6.9	0.015	0.25
GOTERM_BP_FAT	hindbrain development	7	3.4	0.015	0.25
GOTERM_BP_FAT	negative regulation of epithelial cell proliferation	6	3	0.016	0.25
GOTERM_BP_FAT	negative regulation of cellular macromolecule biosynthetic process	23	11.3	0.016	0.25
GOTERM_BP_FAT	single organismal cell-cell adhesion	15	7.4	0.016	0.25
GOTERM_BP_FAT	central nervous system development	20	9.9	0.016	0.25
GOTERM_BP_FAT	negative regulation of cell cycle	10	4.9	0.016	0.25
GOTERM_BP_FAT	regulation of protein transport	16	7.9	0.016	0.25
GOTERM_BP_FAT	negative regulation of phosphate metabolic process	13	6.4	0.016	0.25
GOTERM_BP_FAT	negative regulation of phosphorus metabolic process	13	6.4	0.016	0.25
GOTERM_BP_FAT	protein localization	35	17.2	0.016	0.25
GOTERM_BP_FAT	regulation of secretion by cell	15	7.4	0.017	0.26
GOTERM_BP_FAT	regulation of neuron apoptotic process	8	3.9	0.017	0.26
GOTERM_BP_FAT	positive regulation of stress-activated MAPK cascade	6	3	0.017	0.26
GOTERM_BP_FAT	stem cell population maintenance	6	3	0.017	0.26
GOTERM_BP_FAT	positive regulation of cellular protein metabolic process	24	11.8	0.017	0.26
GOTERM_BP_FAT	cellular response to peptide hormone stimulus	9	4.4	0.017	0.26
GOTERM_BP_FAT	positive regulation of biosynthetic process	29	14.3	0.017	0.26
GOTERM_BP_FAT	regulation of protein metabolic process	38	18.7	0.017	0.26
GOTERM_BP_FAT	positive regulation of stress-activated protein kinase signaling cascade	6	3	0.017	0.26
GOTERM_BP_FAT	regulation of organ morphogenesis	7	3.4	0.018	0.26
GOTERM_BP_FAT	phagocytosis, engulfment	4	2	0.018	0.27
GOTERM_BP_FAT	muscle system process	10	4.9	0.018	0.27
GOTERM_BP_FAT	regulation of intracellular signal transduction	26	12.8	0.018	0.27
GOTERM_BP_FAT	sulfur amino acid metabolic process	3	1.5	0.018	0.27
GOTERM_BP_FAT	developmental maturation	8	3.9	0.018	0.27
GOTERM_BP_FAT	regulation of cell morphogenesis involved in differentiation	10	4.9	0.019	0.27
GOTERM_BP_FAT	maintenance of cell number	6	3	0.019	0.28
GOTERM_BP_FAT	negative regulation of phosphorylation	11	5.4	0.019	0.28
GOTERM_BP_FAT	ERK1 and ERK2 cascade	8	3.9	0.019	0.28
GOTERM_BP_FAT	positive regulation of protein modification process	20	9.9	0.019	0.28
GOTERM_BP_FAT	cellular cation homeostasis	13	6.4	0.02	0.28
GOTERM_BP_FAT	neuron apoptotic process	8	3.9	0.02	0.28
GOTERM_BP_FAT	regulation of cholesterol efflux	3	1.5	0.02	0.28
GOTERM_BP_FAT	sulfur compound catabolic process	3	1.5	0.02	0.28
GOTERM_BP_FAT	hematopoietic or lymphoid organ development	17	8.4	0.02	0.28
GOTERM_BP_FAT	establishment of protein localization to membrane	8	3.9	0.02	0.29
GOTERM_BP_FAT	urogenital system development	10	4.9	0.021	0.29
GOTERM_BP_FAT	establishment of localization in cell	28	13.8	0.021	0.29
GOTERM_BP_FAT	positive regulation of activation-induced cell death of T cells	2	1	0.021	0.29
GOTERM_BP_FAT	regulation of neural precursor cell proliferation	5	2.5	0.021	0.3
GOTERM_BP_FAT	negative regulation of apoptotic process	17	8.4	0.021	0.3
GOTERM_BP_FAT	negative regulation of nucleobase-containing compound metabolic process	23	11.3	0.022	0.3
GOTERM_BP_FAT	organic hydroxy compound transport	7	3.4	0.022	0.3
GOTERM_BP_FAT	circulatory system development	19	9.4	0.022	0.3
GOTERM_BP_FAT	cardiovascular system development	19	9.4	0.022	0.3
GOTERM_BP_FAT	regulation of lipid biosynthetic process	6	3	0.022	0.3
GOTERM_BP_FAT	positive regulation of protein serine/threonine kinase activity	8	3.9	0.022	0.3
GOTERM_BP_FAT	metal ion homeostasis	13	6.4	0.022	0.3
GOTERM_BP_FAT	single-organism membrane organization	15	7.4	0.022	0.31
GOTERM_BP_FAT	non-canonical Wnt signaling pathway	4	2	0.023	0.31
GOTERM_BP_FAT	regulation of neuron death	9	4.4	0.023	0.31
GOTERM_BP_FAT	regulation of ERK1 and ERK2 cascade	8	3.9	0.023	0.31
GOTERM_BP_FAT	regulation of cell morphogenesis	13	6.4	0.023	0.31
GOTERM_BP_FAT	release of sequestered calcium ion into cytosol	5	2.5	0.023	0.31
GOTERM_BP_FAT	negative regulation of sequestering of calcium ion	5	2.5	0.023	0.31
GOTERM_BP_FAT	positive regulation of neural precursor cell proliferation	4	2	0.024	0.31
GOTERM_BP_FAT	positive regulation of molecular function	26	12.8	0.024	0.31
GOTERM_BP_FAT	epidermis development	8	3.9	0.024	0.31
GOTERM_BP_FAT	negative regulation of cellular component movement	8	3.9	0.024	0.31
GOTERM_BP_FAT	calcium ion transmembrane import into cytosol	5	2.5	0.024	0.31
GOTERM_BP_FAT	protein targeting to membrane	5	2.5	0.024	0.31
GOTERM_BP_FAT	calcium ion import into cytosol	5	2.5	0.024	0.31
GOTERM_BP_FAT	protein localization to membrane	10	4.9	0.024	0.31
GOTERM_BP_FAT	head development	17	8.4	0.024	0.31
GOTERM_BP_FAT	fat cell differentiation	7	3.4	0.024	0.31
GOTERM_BP_FAT	divalent inorganic cation homeostasis	11	5.4	0.024	0.31
GOTERM_BP_FAT	negative regulation of programmed cell death	17	8.4	0.024	0.31
GOTERM_BP_FAT	activation of MAPKK activity	4	2	0.025	0.31
GOTERM_BP_FAT	negative regulation of epithelial cell migration	4	2	0.025	0.31
GOTERM_BP_FAT	neuroepithelial cell differentiation	4	2	0.025	0.31
GOTERM_BP_FAT	leukocyte apoptotic process	5	2.5	0.025	0.31
GOTERM_BP_FAT	cellular response to fibroblast growth factor stimulus	5	2.5	0.025	0.31
GOTERM_BP_FAT	response to lipid	21	10.3	0.025	0.31
GOTERM_BP_FAT	digestive tract development	6	3	0.025	0.32
GOTERM_BP_FAT	negative regulation of MAPK cascade	6	3	0.025	0.32
GOTERM_BP_FAT	response to lipoprotein particle	3	1.5	0.026	0.32
GOTERM_BP_FAT	membrane invagination	4	2	0.026	0.32
GOTERM_BP_FAT	cellular response to hydrogen peroxide	5	2.5	0.026	0.33
GOTERM_BP_FAT	axon development	11	5.4	0.027	0.33
GOTERM_BP_FAT	protein transport	26	12.8	0.027	0.33
GOTERM_BP_FAT	negative regulation of molecular function	19	9.4	0.027	0.33
GOTERM_BP_FAT	myelination	5	2.5	0.027	0.33
GOTERM_BP_FAT	response to abiotic stimulus	22	10.8	0.027	0.33
GOTERM_BP_FAT	positive regulation of phosphate metabolic process	19	9.4	0.028	0.33
GOTERM_BP_FAT	positive regulation of phosphorus metabolic process	19	9.4	0.028	0.33
GOTERM_BP_FAT	negative regulation of blood vessel endothelial cell migration	3	1.5	0.028	0.33
GOTERM_BP_FAT	reflex	3	1.5	0.028	0.33
GOTERM_BP_FAT	carbohydrate transport	6	3	0.028	0.34
GOTERM_BP_FAT	regulation of osteoclast differentiation	4	2	0.028	0.34
GOTERM_BP_FAT	regulation of establishment of protein localization	16	7.9	0.028	0.34
GOTERM_BP_FAT	actin cytoskeleton organization	12	5.9	0.029	0.34
GOTERM_BP_FAT	axon ensheathment	5	2.5	0.029	0.34
GOTERM_BP_FAT	ensheathment of neurons	5	2.5	0.029	0.34
GOTERM_BP_FAT	regulation of multicellular organismal development	29	14.3	0.029	0.34
GOTERM_BP_FAT	negative regulation of cell death	18	8.9	0.029	0.34
GOTERM_BP_FAT	cellular response to reactive oxygen species	6	3	0.029	0.34
GOTERM_BP_FAT	positive regulation of cell proliferation	17	8.4	0.029	0.35
GOTERM_BP_FAT	cell junction assembly	6	3	0.03	0.35
GOTERM_BP_FAT	response to organic cyclic compound	22	10.8	0.03	0.35
GOTERM_BP_FAT	negative regulation of ERK1 and ERK2 cascade	4	2	0.03	0.35
GOTERM_BP_FAT	stress-activated MAPK cascade	7	3.4	0.03	0.35
GOTERM_BP_FAT	immune system development	17	8.4	0.03	0.35
GOTERM_BP_FAT	regulation of protein localization	18	8.9	0.031	0.36
GOTERM_BP_FAT	S-adenosylhomocysteine catabolic process	2	1	0.031	0.36
GOTERM_BP_FAT	carbohydrate derivative metabolic process	19	9.4	0.031	0.36
GOTERM_BP_FAT	regulation of cellular component movement	16	7.9	0.031	0.36
GOTERM_BP_FAT	epidermal cell differentiation	6	3	0.031	0.36
GOTERM_BP_FAT	response to fibroblast growth factor	5	2.5	0.031	0.36
GOTERM_BP_FAT	cation transport	18	8.9	0.032	0.36
GOTERM_BP_FAT	phosphorylation	32	15.8	0.032	0.36
GOTERM_BP_FAT	anion transmembrane transport	6	3	0.032	0.36
GOTERM_BP_FAT	regulation of calcium ion import	5	2.5	0.032	0.36
GOTERM_BP_FAT	brain development	16	7.9	0.032	0.36
GOTERM_BP_FAT	blood coagulation	6	3	0.033	0.37
GOTERM_BP_FAT	negative regulation of cell differentiation	14	6.9	0.033	0.37
GOTERM_BP_FAT	positive regulation of canonical Wnt signaling pathway	4	2	0.033	0.37
GOTERM_BP_FAT	carbohydrate metabolic process	14	6.9	0.033	0.37
GOTERM_BP_FAT	positive regulation of protein metabolic process	24	11.8	0.034	0.37
GOTERM_BP_FAT	intracellular signal transduction	35	17.2	0.034	0.37
GOTERM_BP_FAT	negative regulation of secretion	7	3.4	0.034	0.37
GOTERM_BP_FAT	skeletal system development	11	5.4	0.034	0.37
GOTERM_BP_FAT	regulation of cell differentiation	27	13.3	0.034	0.37
GOTERM_BP_FAT	columnar/cuboidal epithelial cell differentiation	5	2.5	0.034	0.37
GOTERM_BP_FAT	neuron death	9	4.4	0.035	0.38
GOTERM_BP_FAT	sequestering of calcium ion	5	2.5	0.035	0.38
GOTERM_BP_FAT	regulation of sequestering of calcium ion	5	2.5	0.035	0.38
GOTERM_BP_FAT	response to external stimulus	34	16.7	0.035	0.38
GOTERM_BP_FAT	regulation of actin cytoskeleton organization	8	3.9	0.035	0.38
GOTERM_BP_FAT	response to insulin	8	3.9	0.035	0.38
GOTERM_BP_FAT	embryonic morphogenesis	13	6.4	0.036	0.38
GOTERM_BP_FAT	positive regulation of phosphorylation	17	8.4	0.036	0.38
GOTERM_BP_FAT	regulation of cellular response to growth factor stimulus	7	3.4	0.036	0.38
GOTERM_BP_FAT	carboxylic acid metabolic process	15	7.4	0.036	0.38
GOTERM_BP_FAT	epithelial tube morphogenesis	9	4.4	0.036	0.38
GOTERM_BP_FAT	positive regulation of developmental process	21	10.3	0.036	0.38
GOTERM_BP_FAT	vesicle-mediated transport	20	9.9	0.036	0.38
GOTERM_BP_FAT	response to magnesium ion	3	1.5	0.036	0.38
GOTERM_BP_FAT	regulation of fibroblast growth factor receptor signaling pathway	3	1.5	0.036	0.38
GOTERM_BP_FAT	regulation of systemic arterial blood pressure by renin-angiotensin	3	1.5	0.036	0.38
GOTERM_BP_FAT	protein kinase C-activating G-protein coupled receptor signaling pathway	3	1.5	0.036	0.38
GOTERM_BP_FAT	secretory granule organization	3	1.5	0.036	0.38
GOTERM_BP_FAT	regulation of body fluid levels	9	4.4	0.037	0.38
GOTERM_BP_FAT	regulation of epithelial to mesenchymal transition	4	2	0.037	0.38
GOTERM_BP_FAT	carbohydrate derivative biosynthetic process	13	6.4	0.037	0.38
GOTERM_BP_FAT	regulation of gliogenesis	5	2.5	0.037	0.38
GOTERM_BP_FAT	lipid metabolic process	20	9.9	0.037	0.38
GOTERM_BP_FAT	oxoacid metabolic process	15	7.4	0.037	0.38
GOTERM_BP_FAT	positive regulation of JNK cascade	5	2.5	0.038	0.39
GOTERM_BP_FAT	interleukin-1 production	4	2	0.038	0.39
GOTERM_BP_FAT	positive regulation of cellular biosynthetic process	27	13.3	0.038	0.39
GOTERM_BP_FAT	axonogenesis	10	4.9	0.038	0.39
GOTERM_BP_FAT	gliogenesis	8	3.9	0.038	0.39
GOTERM_BP_FAT	positive regulation of epidermis development	3	1.5	0.039	0.39
GOTERM_BP_FAT	positive regulation of homeostatic process	7	3.4	0.039	0.39
GOTERM_BP_FAT	stress-activated protein kinase signaling cascade	7	3.4	0.039	0.39
GOTERM_BP_FAT	regulation of glial cell differentiation	4	2	0.039	0.4
GOTERM_BP_FAT	calcium ion homeostasis	10	4.9	0.04	0.4
GOTERM_BP_FAT	positive regulation of calcium ion transport	5	2.5	0.04	0.4
GOTERM_BP_FAT	apoptotic signaling pathway	12	5.9	0.04	0.4
GOTERM_BP_FAT	blood vessel endothelial cell migration	4	2	0.041	0.4
GOTERM_BP_FAT	protein C-linked glycosylation via 2'-alpha-mannosyl-L-tryptophan	2	1	0.041	0.4
GOTERM_BP_FAT	peptidyl-tryptophan modification	2	1	0.041	0.4
GOTERM_BP_FAT	positive regulation of retinoic acid receptor signaling pathway	2	1	0.041	0.4
GOTERM_BP_FAT	protein C-linked glycosylation via tryptophan	2	1	0.041	0.4
GOTERM_BP_FAT	protein C-linked glycosylation	2	1	0.041	0.4
GOTERM_BP_FAT	negative regulation of endothelial cell chemotaxis	2	1	0.041	0.4
GOTERM_BP_FAT	regulation of astrocyte differentiation	3	1.5	0.041	0.4
GOTERM_BP_FAT	positive regulation of protein secretion	7	3.4	0.041	0.41
GOTERM_BP_FAT	protein phosphorylation	27	13.3	0.042	0.41
GOTERM_BP_FAT	positive regulation of MAP kinase activity	6	3	0.042	0.41
GOTERM_BP_FAT	regulation of cell junction assembly	4	2	0.042	0.41
GOTERM_BP_FAT	protein N-linked glycosylation	4	2	0.042	0.41
GOTERM_BP_FAT	negative regulation of ion transmembrane transport	4	2	0.042	0.41
GOTERM_BP_FAT	cellular divalent inorganic cation homeostasis	10	4.9	0.042	0.41
GOTERM_BP_FAT	gastrulation	6	3	0.043	0.41
GOTERM_BP_FAT	hemostasis	6	3	0.043	0.41
GOTERM_BP_FAT	regulation of tissue remodeling	4	2	0.044	0.41
GOTERM_BP_FAT	regulation of glucose import	4	2	0.044	0.41
GOTERM_BP_FAT	regulation of extracellular matrix organization	3	1.5	0.044	0.41
GOTERM_BP_FAT	positive regulation of leukocyte apoptotic process	3	1.5	0.044	0.41
GOTERM_BP_FAT	negative regulation of striated muscle cell differentiation	3	1.5	0.044	0.41
GOTERM_BP_FAT	regulation of cellular response to insulin stimulus	4	2	0.045	0.43
GOTERM_BP_FAT	positive regulation of lipid biosynthetic process	4	2	0.045	0.43
GOTERM_BP_FAT	negative regulation of multicellular organismal process	19	9.4	0.045	0.43
GOTERM_BP_FAT	neuron-neuron synaptic transmission	5	2.5	0.046	0.43
GOTERM_BP_FAT	cell death in response to hydrogen peroxide	3	1.5	0.046	0.43
GOTERM_BP_FAT	positive regulation of smooth muscle contraction	3	1.5	0.046	0.43
GOTERM_BP_FAT	regulation of hydrogen peroxide-induced cell death	3	1.5	0.046	0.43
GOTERM_BP_FAT	organophosphate ester transport	4	2	0.046	0.43
GOTERM_BP_FAT	regulation of cell migration	14	6.9	0.046	0.43
GOTERM_BP_FAT	positive regulation of macromolecule biosynthetic process	25	12.3	0.047	0.43
GOTERM_BP_FAT	positive regulation of protein phosphorylation	16	7.9	0.047	0.44
GOTERM_BP_FAT	coagulation	6	3	0.047	0.44
GOTERM_BP_FAT	heart contraction	6	3	0.047	0.44
GOTERM_BP_FAT	regulation of locomotion	15	7.4	0.047	0.44
GOTERM_BP_FAT	T cell proliferation	6	3	0.048	0.44
GOTERM_BP_FAT	positive regulation of neuron apoptotic process	4	2	0.048	0.44
GOTERM_BP_FAT	glucose transport	5	2.5	0.048	0.44
GOTERM_BP_FAT	cellular metal ion homeostasis	11	5.4	0.049	0.44
GOTERM_BP_FAT	regulation of sprouting angiogenesis	3	1.5	0.049	0.44
GOTERM_BP_FAT	heart process	6	3	0.05	0.45
GOTERM_BP_FAT	kidney development	8	3.9	0.05	0.45
GOTERM_BP_FAT	endocytosis	11	5.4	0.05	0.45
GOTERM_BP_FAT	organic acid catabolic process	6	3	0.051	0.45
GOTERM_BP_FAT	negative regulation of transmembrane transport	4	2	0.051	0.45
GOTERM_BP_FAT	negative regulation of angiogenesis	4	2	0.051	0.45
GOTERM_BP_FAT	regulation of gap junction assembly	2	1	0.051	0.45
GOTERM_BP_FAT	cellular magnesium ion homeostasis	2	1	0.051	0.45
GOTERM_BP_FAT	S-adenosylmethionine cycle	2	1	0.051	0.45
GOTERM_BP_FAT	response to high density lipoprotein particle	2	1	0.051	0.45
GOTERM_BP_FAT	regulation of protein targeting to membrane	3	1.5	0.051	0.46
GOTERM_BP_FAT	monosaccharide transport	5	2.5	0.052	0.46
GOTERM_BP_FAT	regulation of calcium ion transmembrane transport	5	2.5	0.052	0.46
GOTERM_BP_FAT	hexose transport	5	2.5	0.052	0.46
GOTERM_BP_FAT	protein targeting	12	5.9	0.052	0.46
GOTERM_BP_FAT	intracellular transport	21	10.3	0.052	0.46
GOTERM_BP_FAT	blood circulation	10	4.9	0.053	0.46
GOTERM_BP_FAT	negative regulation of nitrogen compound metabolic process	23	11.3	0.053	0.47
GOTERM_BP_FAT	behavior	13	6.4	0.054	0.47
GOTERM_BP_FAT	positive regulation of cell morphogenesis involved in differentiation	6	3	0.054	0.47
GOTERM_BP_FAT	epidermis morphogenesis	3	1.5	0.054	0.47
GOTERM_BP_FAT	cytokine production	12	5.9	0.054	0.47
GOTERM_BP_FAT	muscle cell proliferation	6	3	0.055	0.47
GOTERM_BP_FAT	circulatory system process	10	4.9	0.055	0.47
GOTERM_BP_FAT	peptidyl-amino acid modification	18	8.9	0.055	0.47
GOTERM_BP_FAT	regulation of blood coagulation	4	2	0.056	0.48
GOTERM_BP_FAT	regulation of hemostasis	4	2	0.056	0.48
GOTERM_BP_FAT	positive regulation of intracellular signal transduction	16	7.9	0.056	0.48
GOTERM_BP_FAT	regulation of gastrulation	3	1.5	0.057	0.48
GOTERM_BP_FAT	regulation of sterol transport	3	1.5	0.057	0.48
GOTERM_BP_FAT	positive regulation of epithelial to mesenchymal transition	3	1.5	0.057	0.48
GOTERM_BP_FAT	regulation of cholesterol transport	3	1.5	0.057	0.48
GOTERM_BP_FAT	response to transition metal nanoparticle	6	3	0.057	0.49
GOTERM_BP_FAT	negative regulation of protein modification process	11	5.4	0.058	0.49
GOTERM_BP_FAT	cellular localization	33	16.3	0.058	0.49
GOTERM_BP_FAT	sequestering of metal ion	5	2.5	0.059	0.5
GOTERM_BP_FAT	regulation of myeloid cell differentiation	6	3	0.059	0.5
GOTERM_BP_FAT	response to reactive oxygen species	7	3.4	0.059	0.5
GOTERM_BP_FAT	bone remodeling	4	2	0.059	0.5
GOTERM_BP_FAT	phosphate-containing compound metabolic process	40	19.7	0.059	0.5
GOTERM_BP_FAT	multicellular organismal homeostasis	8	3.9	0.059	0.5
GOTERM_BP_FAT	heart valve morphogenesis	3	1.5	0.059	0.5
GOTERM_BP_FAT	cell morphogenesis involved in neuron differentiation	11	5.4	0.059	0.5
GOTERM_BP_FAT	phosphorus metabolic process	40	19.7	0.06	0.5
GOTERM_BP_FAT	bone development	6	3	0.06	0.5
GOTERM_BP_FAT	actin filament organization	8	3.9	0.061	0.5
GOTERM_BP_FAT	positive regulation of hydrogen peroxide-mediated programmed cell death	2	1	0.061	0.5
GOTERM_BP_FAT	ventricular septum morphogenesis	3	1.5	0.062	0.51
GOTERM_BP_FAT	regulation of T cell apoptotic process	3	1.5	0.062	0.51
GOTERM_BP_FAT	cardiac atrium development	3	1.5	0.062	0.51
GOTERM_BP_FAT	regulation of phosphatidylinositol 3-kinase activity	3	1.5	0.062	0.51
GOTERM_BP_FAT	regulation of cellular response to stress	11	5.4	0.062	0.51
GOTERM_BP_FAT	regulation of coagulation	4	2	0.062	0.51
GOTERM_BP_FAT	regulation of ossification	6	3	0.062	0.51
GOTERM_BP_FAT	inorganic anion transport	5	2.5	0.063	0.51
GOTERM_BP_FAT	response to retinoic acid	5	2.5	0.063	0.51
GOTERM_BP_FAT	positive regulation of RNA metabolic process	22	10.8	0.063	0.51
GOTERM_BP_FAT	organ morphogenesis	17	8.4	0.063	0.51
GOTERM_BP_FAT	small molecule catabolic process	7	3.4	0.063	0.51
GOTERM_BP_FAT	negative regulation of secretion by cell	6	3	0.064	0.51
GOTERM_BP_FAT	cell-cell adhesion via plasma-membrane adhesion molecules	6	3	0.064	0.51
GOTERM_BP_FAT	organ regeneration	5	2.5	0.064	0.51
GOTERM_BP_FAT	establishment of protein localization to plasma membrane	5	2.5	0.064	0.51
GOTERM_BP_FAT	regulation of muscle contraction	5	2.5	0.064	0.51
GOTERM_BP_FAT	leukocyte cell-cell adhesion	10	4.9	0.064	0.51
GOTERM_BP_FAT	regulation of stress-activated MAPK cascade	6	3	0.065	0.51
GOTERM_BP_FAT	respiratory system development	7	3.4	0.065	0.51
GOTERM_BP_FAT	regulation of cell motility	14	6.9	0.065	0.52
GOTERM_BP_FAT	positive regulation of bone mineralization	3	1.5	0.065	0.52
GOTERM_BP_FAT	regulation of stress-activated protein kinase signaling cascade	6	3	0.066	0.52
GOTERM_BP_FAT	response to extracellular stimulus	12	5.9	0.066	0.52
GOTERM_BP_FAT	nervous system development	33	16.3	0.066	0.52
GOTERM_BP_FAT	cellular protein localization	23	11.3	0.066	0.52
GOTERM_BP_FAT	cation transmembrane transport	13	6.4	0.066	0.52
GOTERM_BP_FAT	positive regulation of cell-cell adhesion	6	3	0.068	0.53
GOTERM_BP_FAT	negative regulation of endothelial cell migration	3	1.5	0.068	0.53
GOTERM_BP_FAT	auditory receptor cell differentiation	3	1.5	0.068	0.53
GOTERM_BP_FAT	positive regulation of protein tyrosine kinase activity	3	1.5	0.068	0.53
GOTERM_BP_FAT	cholesterol efflux	3	1.5	0.068	0.53
GOTERM_BP_FAT	inorganic cation transmembrane transport	12	5.9	0.068	0.53
GOTERM_BP_FAT	response to drug	12	5.9	0.069	0.53
GOTERM_BP_FAT	immune response-activating cell surface receptor signaling pathway	5	2.5	0.069	0.53
GOTERM_BP_FAT	cellular response to transforming growth factor beta stimulus	6	3	0.07	0.54
GOTERM_BP_FAT	cellular macromolecule localization	23	11.3	0.071	0.54
GOTERM_BP_FAT	inner ear receptor cell fate commitment	2	1	0.071	0.54
GOTERM_BP_FAT	positive regulation of extracellular matrix disassembly	2	1	0.071	0.54
GOTERM_BP_FAT	STAT protein import into nucleus	2	1	0.071	0.54
GOTERM_BP_FAT	auditory receptor cell fate commitment	2	1	0.071	0.54
GOTERM_BP_FAT	endocardial cushion development	3	1.5	0.071	0.54
GOTERM_BP_FAT	muscle contraction	7	3.4	0.071	0.54
GOTERM_BP_FAT	negative regulation of cell-cell adhesion	5	2.5	0.072	0.54
GOTERM_BP_FAT	positive regulation of transcription, DNA-templated	21	10.3	0.072	0.54
GOTERM_BP_FAT	positive regulation of nucleic acid-templated transcription	21	10.3	0.072	0.54
GOTERM_BP_FAT	regulation of ion homeostasis	6	3	0.072	0.55
GOTERM_BP_FAT	regulation of cellular localization	15	7.4	0.072	0.55
GOTERM_BP_FAT	cellular component assembly	34	16.7	0.072	0.55
GOTERM_BP_FAT	positive regulation of RNA biosynthetic process	21	10.3	0.074	0.55
GOTERM_BP_FAT	protein localization to plasma membrane	6	3	0.074	0.55
GOTERM_BP_FAT	regulation of systemic arterial blood pressure by hormone	3	1.5	0.074	0.55
GOTERM_BP_FAT	positive regulation of protein transport	10	4.9	0.074	0.55
GOTERM_BP_FAT	single-organism behavior	10	4.9	0.074	0.55
GOTERM_BP_FAT	actomyosin structure organization	5	2.5	0.074	0.55
GOTERM_BP_FAT	regulation of hydrolase activity	19	9.4	0.075	0.56
GOTERM_BP_FAT	positive regulation of nitrogen compound metabolic process	26	12.8	0.075	0.56
GOTERM_BP_FAT	platelet activation	4	2	0.075	0.56
GOTERM_BP_FAT	cellular calcium ion homeostasis	9	4.4	0.076	0.56
GOTERM_BP_FAT	response to alcohol	7	3.4	0.076	0.56
GOTERM_BP_FAT	positive regulation of biomineral tissue development	3	1.5	0.077	0.56
GOTERM_BP_FAT	response to fluid shear stress	3	1.5	0.077	0.56
GOTERM_BP_FAT	negative regulation of hemostasis	3	1.5	0.077	0.56
GOTERM_BP_FAT	negative regulation of blood coagulation	3	1.5	0.077	0.56
GOTERM_BP_FAT	T cell homeostasis	3	1.5	0.077	0.56
GOTERM_BP_FAT	regulation of collagen metabolic process	3	1.5	0.077	0.56
GOTERM_BP_FAT	response to axon injury	4	2	0.077	0.56
GOTERM_BP_FAT	response to transforming growth factor beta	6	3	0.077	0.56
GOTERM_BP_FAT	mononuclear cell proliferation	7	3.4	0.077	0.56
GOTERM_BP_FAT	negative regulation of protein metabolic process	17	8.4	0.078	0.57
GOTERM_BP_FAT	response to endoplasmic reticulum stress	6	3	0.078	0.57
GOTERM_BP_FAT	response to acid chemical	9	4.4	0.079	0.57
GOTERM_BP_FAT	Golgi organization	4	2	0.079	0.57
GOTERM_BP_FAT	response to peptide hormone	10	4.9	0.079	0.57
GOTERM_BP_FAT	transcription, DNA-templated	37	18.2	0.08	0.57
GOTERM_BP_FAT	heart valve development	3	1.5	0.08	0.57
GOTERM_BP_FAT	hair cell differentiation	3	1.5	0.08	0.57
GOTERM_BP_FAT	regulation of response to reactive oxygen species	3	1.5	0.08	0.57
GOTERM_BP_FAT	positive regulation of hydrogen peroxide-induced cell death	2	1	0.08	0.57
GOTERM_BP_FAT	calcium ion import into cell	2	1	0.08	0.57
GOTERM_BP_FAT	regulation of cell-cell adhesion involved in gastrulation	2	1	0.08	0.57
GOTERM_BP_FAT	collagen-activated tyrosine kinase receptor signaling pathway	2	1	0.08	0.57
GOTERM_BP_FAT	negative regulation of heterotypic cell-cell adhesion	2	1	0.08	0.57
GOTERM_BP_FAT	tissue homeostasis	6	3	0.081	0.57
GOTERM_BP_FAT	transcription from RNA polymerase II promoter	25	12.3	0.081	0.57
GOTERM_BP_FAT	plasma membrane organization	7	3.4	0.081	0.57
GOTERM_BP_FAT	peptide transport	7	3.4	0.082	0.58
GOTERM_BP_FAT	cytoskeleton organization	18	8.9	0.083	0.58
GOTERM_BP_FAT	regulation of lipid transport	4	2	0.083	0.58
GOTERM_BP_FAT	positive regulation of ossification	4	2	0.083	0.58
GOTERM_BP_FAT	regulation of endothelial cell apoptotic process	3	1.5	0.083	0.58
GOTERM_BP_FAT	regulation of multicellular organismal metabolic process	3	1.5	0.083	0.58
GOTERM_BP_FAT	negative regulation of coagulation	3	1.5	0.083	0.58
GOTERM_BP_FAT	regulation of gene expression	48	23.6	0.085	0.59
GOTERM_BP_FAT	insulin receptor signaling pathway	4	2	0.085	0.59
GOTERM_BP_FAT	regulation of hemopoiesis	8	3.9	0.085	0.59
GOTERM_BP_FAT	extrinsic apoptotic signaling pathway	6	3	0.085	0.59
GOTERM_BP_FAT	hepaticobiliary system development	6	3	0.086	0.59
GOTERM_BP_FAT	cellular glucose homeostasis	5	2.5	0.086	0.59
GOTERM_BP_FAT	anatomical structure maturation	3	1.5	0.086	0.59
GOTERM_BP_FAT	regulation of cytoskeleton organization	9	4.4	0.086	0.59
GOTERM_BP_FAT	regulation of calcium ion transport into cytosol	4	2	0.087	0.59
GOTERM_BP_FAT	phosphatidylinositol 3-kinase signaling	4	2	0.087	0.59
GOTERM_BP_FAT	JAK-STAT cascade	5	2.5	0.087	0.6
GOTERM_BP_FAT	immune response-regulating cell surface receptor signaling pathway	5	2.5	0.087	0.6
GOTERM_BP_FAT	cellular response to stress	25	12.3	0.088	0.6
GOTERM_BP_FAT	glial cell differentiation	6	3	0.088	0.6
GOTERM_BP_FAT	positive regulation of cytosolic calcium ion concentration	7	3.4	0.088	0.6
GOTERM_BP_FAT	intracellular protein transport	15	7.4	0.088	0.6
GOTERM_BP_FAT	cellular response to extracellular stimulus	6	3	0.089	0.6
GOTERM_BP_FAT	glial cell migration	3	1.5	0.089	0.6
GOTERM_BP_FAT	negative regulation of fat cell differentiation	3	1.5	0.089	0.6
GOTERM_BP_FAT	leukocyte proliferation	7	3.4	0.09	0.6
GOTERM_BP_FAT	negative regulation of cellular protein metabolic process	16	7.9	0.09	0.6
GOTERM_BP_FAT	common myeloid progenitor cell proliferation	2	1	0.09	0.6
GOTERM_BP_FAT	cellular phosphate ion homeostasis	2	1	0.09	0.6
GOTERM_BP_FAT	cell-cell adhesion involved in gastrulation	2	1	0.09	0.6
GOTERM_BP_FAT	cellular trivalent inorganic anion homeostasis	2	1	0.09	0.6
GOTERM_BP_FAT	intracellular cholesterol transport	2	1	0.09	0.6
GOTERM_BP_FAT	tube formation	5	2.5	0.091	0.6
GOTERM_BP_FAT	endocrine process	4	2	0.091	0.6
GOTERM_BP_FAT	cytokine biosynthetic process	4	2	0.091	0.6
GOTERM_BP_FAT	epithelial to mesenchymal transition	4	2	0.091	0.6
GOTERM_BP_FAT	establishment of organelle localization	8	3.9	0.091	0.61
GOTERM_BP_FAT	regulation of cell cycle	14	6.9	0.092	0.61
GOTERM_BP_FAT	response to hormone	17	8.4	0.092	0.61
GOTERM_BP_FAT	second-messenger-mediated signaling	6	3	0.092	0.61
GOTERM_BP_FAT	regulation of lipid kinase activity	3	1.5	0.092	0.61
GOTERM_BP_FAT	sulfur compound metabolic process	7	3.4	0.092	0.61
GOTERM_BP_FAT	cellular response to hormone stimulus	12	5.9	0.093	0.61
GOTERM_BP_FAT	leukocyte aggregation	9	4.4	0.093	0.61
GOTERM_BP_FAT	positive regulation of neuron death	4	2	0.093	0.61
GOTERM_BP_FAT	positive regulation of Wnt signaling pathway	4	2	0.093	0.61
GOTERM_BP_FAT	epithelial cell apoptotic process	4	2	0.093	0.61
GOTERM_BP_FAT	protein processing	6	3	0.093	0.61
GOTERM_BP_FAT	STAT cascade	5	2.5	0.094	0.61
GOTERM_BP_FAT	organelle localization	9	4.4	0.095	0.62
GOTERM_BP_FAT	mitochondrial transport	6	3	0.095	0.62
GOTERM_BP_FAT	platelet-derived growth factor receptor signaling pathway	3	1.5	0.096	0.62
GOTERM_BP_FAT	negative regulation of cell-substrate adhesion	3	1.5	0.096	0.62
GOTERM_BP_FAT	negative regulation of G1/S transition of mitotic cell cycle	3	1.5	0.096	0.62
GOTERM_BP_FAT	T cell apoptotic process	3	1.5	0.096	0.62
GOTERM_BP_FAT	regulation of action potential	3	1.5	0.096	0.62
GOTERM_BP_FAT	synapse organization	6	3	0.097	0.62
GOTERM_BP_FAT	protein localization to cell periphery	6	3	0.097	0.62
GOTERM_BP_FAT	sensory organ development	11	5.4	0.097	0.62
GOTERM_BP_FAT	proteolysis	24	11.8	0.097	0.62
GOTERM_BP_FAT	regulation of JNK cascade	5	2.5	0.097	0.62
GOTERM_BP_FAT	signal release	9	4.4	0.097	0.62
GOTERM_BP_FAT	regulation of heart contraction	5	2.5	0.099	0.63
GOTERM_BP_FAT	mesenchymal cell development	5	2.5	0.099	0.63
GOTERM_BP_FAT	endothelial cell apoptotic process	3	1.5	0.099	0.63
GOTERM_BP_FAT	cytokine metabolic process	4	2	0.099	0.63
GOTERM_BP_FAT	regulation of cation transmembrane transport	6	3	0.099	0.63
GOTERM_BP_FAT	regulation of angiotensin metabolic process	2	1	0.099	0.63
GOTERM_BP_FAT	Fc receptor mediated stimulatory signaling pathway	2	1	0.099	0.63
GOTERM_BP_FAT	collagen-activated signaling pathway	2	1	0.099	0.63
GOTERM_BP_FAT	platelet-derived growth factor receptor-beta signaling pathway	2	1	0.099	0.63
GOTERM_BP_FAT	cell proliferation in bone marrow	2	1	0.099	0.63
GOTERM_BP_FAT	response to nutrient levels	11	5.4	0.1	0.63

## Sheet: mDEGS
Category	Term	Count	%	P-Value	Benjamini		Category	Term	Count	%	P-Value	Benjamini		Category	Term	Count	%	P-Value	Benjamini		Category	Term	Count	%	P-Value	Benjamini
GOTERM_BP_FAT	peptide metabolic process	84	21.1	2.1e-30	8e-27		GOTERM_CC_FAT	cytosolic ribosome	57	14.3	7.3e-35	3.8e-32		GOTERM_MF_FAT	structural constituent of ribosome	58	14.6	1.8e-30	1.6e-27		KEGG_PATHWAY	Ribosome	54	13.6	6e-43	1.4e-40
GOTERM_BP_FAT	translation	77	19.3	3.7e-30	8e-27		GOTERM_CC_FAT	ribosomal subunit	60	15.1	4.8e-33	1.3e-30		GOTERM_MF_FAT	poly(A) RNA binding	80	20.1	1.3e-20	5.8e-18		KEGG_PATHWAY	Oxidative phosphorylation	13	3.3	0.00051	0.058
GOTERM_BP_FAT	peptide biosynthetic process	77	19.3	1.9e-29	2.7e-26		GOTERM_CC_FAT	ribosome	64	16.1	3.8e-30	6.6e-28		GOTERM_MF_FAT	structural molecule activity	65	16.3	5.7e-20	1.7e-17		KEGG_PATHWAY	Parkinson's disease	12	3	0.0027	0.16
GOTERM_BP_FAT	organonitrogen compound biosynthetic process	99	24.9	2.6e-28	2.7e-25		GOTERM_CC_FAT	cytosolic part	58	14.6	9.6e-28	1.3e-25		GOTERM_MF_FAT	RNA binding	93	23.4	2.9e-19	6.5e-17		KEGG_PATHWAY	Huntington's disease	14	3.5	0.0034	0.16
GOTERM_BP_FAT	amide biosynthetic process	78	19.6	6.4e-28	5.4e-25		GOTERM_CC_FAT	focal adhesion	50	12.6	2.4e-21	2.5e-19		GOTERM_MF_FAT	rRNA binding	20	5	3.3e-14	5.8e-12		KEGG_PATHWAY	Alzheimer's disease	13	3.3	0.0038	0.16
GOTERM_BP_FAT	cellular amide metabolic process	86	21.6	3e-27	2.1e-24		GOTERM_CC_FAT	cell-substrate adherens junction	50	12.6	4.1e-21	3.6e-19		GOTERM_MF_FAT	organic cyclic compound binding	157	39.4	1.2e-05	0.0017		KEGG_PATHWAY	Non-alcoholic fatty liver disease (NAFLD)	12	3	0.0045	0.16
GOTERM_BP_FAT	ribosome biogenesis	31	7.8	2.5e-12	1.5e-09		GOTERM_CC_FAT	cell-substrate junction	50	12.6	7e-21	5.3e-19		GOTERM_MF_FAT	5S rRNA binding	5	1.3	2.1e-05	0.0026		KEGG_PATHWAY	Cardiac muscle contraction	8	2	0.005	0.16
GOTERM_BP_FAT	ribonucleoprotein complex biogenesis	35	8.8	9.8e-11	5.2e-08		GOTERM_CC_FAT	cytosolic large ribosomal subunit	34	8.5	1.5e-20	9.7e-19		GOTERM_MF_FAT	heterocyclic compound binding	153	38.4	3.4e-05	0.0037		KEGG_PATHWAY	Protein processing in endoplasmic reticulum	12	3	0.0058	0.17
GOTERM_BP_FAT	ribosome assembly	14	3.5	4.5e-08	2.2e-05		GOTERM_CC_FAT	large ribosomal subunit	36	9	3e-19	1.7e-17		GOTERM_MF_FAT	nucleic acid binding	107	26.9	0.00021	0.021		KEGG_PATHWAY	Metabolic pathways	48	12.1	0.017	0.42
GOTERM_BP_FAT	rRNA processing	19	4.8	5.7e-08	2.4e-05		GOTERM_CC_FAT	intracellular ribonucleoprotein complex	74	18.6	1.9e-18	9.5e-17		GOTERM_MF_FAT	mRNA binding	14	3.5	0.00031	0.027
GOTERM_BP_FAT	rRNA metabolic process	19	4.8	8.5e-08	3.3e-05		GOTERM_CC_FAT	ribonucleoprotein complex	74	18.6	2e-18	9.5e-17		GOTERM_MF_FAT	hydrogen ion transmembrane transporter activity	9	2.3	0.0024	0.19
GOTERM_BP_FAT	liver regeneration	11	2.8	1.4e-07	5.1e-05		GOTERM_CC_FAT	adherens junction	58	14.6	9.3e-18	4.1e-16		GOTERM_MF_FAT	large ribosomal subunit rRNA binding	4	1	0.004	0.24
GOTERM_BP_FAT	cellular macromolecule biosynthetic process	134	33.7	4.6e-07	0.00015		GOTERM_CC_FAT	anchoring junction	58	14.6	2.7e-17	1.1e-15		GOTERM_MF_FAT	heme-copper terminal oxidase activity	5	1.3	0.0041	0.24
GOTERM_BP_FAT	cellular component biogenesis	91	22.9	1e-06	0.00031		GOTERM_CC_FAT	cytosolic small ribosomal subunit	24	6	9.3e-16	3.5e-14		GOTERM_MF_FAT	oxidoreductase activity, acting on a heme group of donors, oxygen as acceptor	5	1.3	0.0041	0.24
GOTERM_BP_FAT	cytoplasmic translation	12	3	3e-06	0.00086		GOTERM_CC_FAT	small ribosomal subunit	26	6.5	2e-15	7.1e-14		GOTERM_MF_FAT	cytochrome-c oxidase activity	5	1.3	0.0041	0.24
GOTERM_BP_FAT	ribosomal small subunit biogenesis	12	3	9.1e-06	0.0023		GOTERM_CC_FAT	cytosol	101	25.4	6.3e-14	2.1e-12		GOTERM_MF_FAT	oxidoreductase activity, acting on a heme group of donors	5	1.3	0.0045	0.25
GOTERM_BP_FAT	purine nucleoside metabolic process	21	5.3	9.2e-06	0.0023		GOTERM_CC_FAT	extracellular vesicle	122	30.7	3.2e-13	9.9e-12		GOTERM_MF_FAT	electron carrier activity	7	1.8	0.01	0.52
GOTERM_BP_FAT	ribonucleoprotein complex assembly	18	4.5	1e-05	0.0025		GOTERM_CC_FAT	extracellular organelle	122	30.7	3.7e-13	1.1e-11		GOTERM_MF_FAT	5.8S rRNA binding	3	0.8	0.011	0.52
GOTERM_BP_FAT	ribonucleoside triphosphate metabolic process	18	4.5	1.4e-05	0.0032		GOTERM_CC_FAT	extracellular exosome	121	30.4	5.2e-13	1.4e-11		GOTERM_MF_FAT	kinase binding	24	6	0.011	0.52
GOTERM_BP_FAT	nucleoside metabolic process	22	5.5	1.5e-05	0.0033		GOTERM_CC_FAT	membrane-bounded vesicle	133	33.4	3.2e-10	8.4e-09		GOTERM_MF_FAT	protein kinase binding	22	5.5	0.013	0.58
GOTERM_BP_FAT	ribonucleoprotein complex subunit organization	18	4.5	1.9e-05	0.0038		GOTERM_CC_FAT	cell junction	68	17.1	1.9e-09	4.9e-08		GOTERM_MF_FAT	racemase and epimerase activity, acting on carbohydrates and derivatives	3	0.8	0.014	0.58
GOTERM_BP_FAT	gene expression	135	33.9	2.1e-05	0.004		GOTERM_CC_FAT	nucleolus	47	11.8	1.7e-07	4.2e-06		GOTERM_MF_FAT	translation factor activity, RNA binding	7	1.8	0.014	0.58
GOTERM_BP_FAT	ribonucleoside metabolic process	21	5.3	2.2e-05	0.004		GOTERM_CC_FAT	extracellular region part	132	33.2	8.2e-07	1.9e-05		GOTERM_MF_FAT	small ribosomal subunit rRNA binding	3	0.8	0.024	0.93
GOTERM_BP_FAT	posttranscriptional regulation of gene expression	23	5.8	2.3e-05	0.004		GOTERM_CC_FAT	extracellular region	137	34.4	1.9e-05	0.00041		GOTERM_MF_FAT	cofactor binding	13	3.3	0.027	0.93
GOTERM_BP_FAT	ribosomal large subunit biogenesis	11	2.8	2.4e-05	0.0041		GOTERM_CC_FAT	mitochondrial part	39	9.8	0.00011	0.0023		GOTERM_MF_FAT	phosphatase activity	12	3	0.027	0.93
GOTERM_BP_FAT	purine ribonucleoside metabolic process	20	5	2.6e-05	0.0043		GOTERM_CC_FAT	mitochondrial membrane part	17	4.3	0.00012	0.0024		GOTERM_MF_FAT	beta-amyloid binding	4	1	0.028	0.93
GOTERM_BP_FAT	purine ribonucleoside monophosphate metabolic process	18	4.5	2.8e-05	0.0044		GOTERM_CC_FAT	polysome	8	2	0.00017	0.0034		GOTERM_MF_FAT	misfolded protein binding	3	0.8	0.028	0.93
GOTERM_BP_FAT	purine nucleoside monophosphate metabolic process	18	4.5	2.9e-05	0.0045		GOTERM_CC_FAT	mitochondrial membrane	30	7.5	0.00024	0.0045		GOTERM_MF_FAT	MAP kinase tyrosine/serine/threonine phosphatase activity	3	0.8	0.033	1
GOTERM_BP_FAT	glycosyl compound metabolic process	22	5.5	3.9e-05	0.0057		GOTERM_CC_FAT	mitochondrial envelope	31	7.8	0.00037	0.0067		GOTERM_MF_FAT	phosphoric ester hydrolase activity	14	3.5	0.036	1
GOTERM_BP_FAT	purine ribonucleoside triphosphate metabolic process	17	4.3	4e-05	0.0057		GOTERM_CC_FAT	organelle inner membrane	25	6.3	0.00042	0.0074		GOTERM_MF_FAT	racemase and epimerase activity	3	0.8	0.037	1
GOTERM_BP_FAT	nucleoside triphosphate metabolic process	18	4.5	4.5e-05	0.006		GOTERM_CC_FAT	mitochondrial inner membrane	23	5.8	0.00052	0.0088		GOTERM_MF_FAT	MAP kinase phosphatase activity	3	0.8	0.037	1
GOTERM_BP_FAT	ribonucleoside monophosphate metabolic process	18	4.5	4.5e-05	0.006		GOTERM_CC_FAT	endoplasmic reticulum lumen	8	2	0.0017	0.028		GOTERM_MF_FAT	magnesium ion transmembrane transporter activity	3	0.8	0.042	1
GOTERM_BP_FAT	macromolecular complex assembly	56	14.1	4.6e-05	0.006		GOTERM_CC_FAT	organelle envelope	41	10.3	0.0018	0.028		GOTERM_MF_FAT	tubulin binding	12	3	0.043	1
GOTERM_BP_FAT	cellular macromolecular complex assembly	38	9.5	4.9e-05	0.0061		GOTERM_CC_FAT	mitochondrial protein complex	13	3.3	0.0018	0.028		GOTERM_MF_FAT	NADH dehydrogenase (quinone) activity	4	1	0.043	1
GOTERM_BP_FAT	liver development	16	4	5.4e-05	0.0066		GOTERM_CC_FAT	envelope	41	10.3	0.0021	0.031		GOTERM_MF_FAT	NADH dehydrogenase (ubiquinone) activity	4	1	0.043	1
GOTERM_BP_FAT	regulation of translation	20	5	5.9e-05	0.0068		GOTERM_CC_FAT	myelin sheath	14	3.5	0.0023	0.033		GOTERM_MF_FAT	amide binding	12	3	0.046	1
GOTERM_BP_FAT	purine nucleoside triphosphate metabolic process	17	4.3	5.9e-05	0.0068		GOTERM_CC_FAT	mitochondrial respiratory chain	9	2.3	0.0024	0.034		GOTERM_MF_FAT	aminopeptidase activity	4	1	0.049	1
GOTERM_BP_FAT	hepaticobiliary system development	16	4	6.3e-05	0.0071		GOTERM_CC_FAT	A band	6	1.5	0.0028	0.038		GOTERM_MF_FAT	NADH dehydrogenase activity	4	1	0.049	1
GOTERM_BP_FAT	carbohydrate derivative metabolic process	42	10.6	8.3e-05	0.0089		GOTERM_CC_FAT	inner mitochondrial membrane protein complex	11	2.8	0.003	0.04		GOTERM_MF_FAT	oxygen transporter activity	3	0.8	0.052	1
GOTERM_BP_FAT	nucleoside monophosphate metabolic process	18	4.5	8.3e-05	0.0089		GOTERM_CC_FAT	respiratory chain	9	2.3	0.004	0.052		GOTERM_MF_FAT	isomerase activity	8	2	0.052	1
GOTERM_BP_FAT	ribosomal large subunit assembly	7	1.8	9.5e-05	0.0099		GOTERM_CC_FAT	integral component of organelle membrane	11	2.8	0.0044	0.056		GOTERM_MF_FAT	peroxidase activity	4	1	0.059	1
GOTERM_BP_FAT	ncRNA processing	19	4.8	9.7e-05	0.0099		GOTERM_CC_FAT	endoplasmic reticulum	51	12.8	0.005	0.061		GOTERM_MF_FAT	haptoglobin binding	2	0.5	0.061	1
GOTERM_BP_FAT	regulation of cellular amide metabolic process	20	5	0.00016	0.016		GOTERM_CC_FAT	intrinsic component of organelle membrane	11	2.8	0.005	0.061		GOTERM_MF_FAT	protein tyrosine phosphatase activity	6	1.5	0.062	1
GOTERM_BP_FAT	organ regeneration	12	3	0.00018	0.018		GOTERM_CC_FAT	mitochondrion	61	15.3	0.0055	0.065		GOTERM_MF_FAT	cytoskeletal protein binding	25	6.3	0.064	1
GOTERM_BP_FAT	ATP metabolic process	15	3.8	0.00021	0.02		GOTERM_CC_FAT	respiratory chain complex	8	2	0.0065	0.076		GOTERM_MF_FAT	cadherin binding	10	2.5	0.065	1
GOTERM_BP_FAT	ncRNA metabolic process	22	5.5	0.00021	0.02		GOTERM_CC_FAT	ER to Golgi transport vesicle	5	1.3	0.012	0.14		GOTERM_MF_FAT	oxidoreductase activity, acting on peroxide as acceptor	4	1	0.065	1
GOTERM_BP_FAT	positive regulation of translation	10	2.5	0.00049	0.044		GOTERM_CC_FAT	integral component of mitochondrial membrane	6	1.5	0.013	0.14		GOTERM_MF_FAT	double-stranded RNA binding	5	1.3	0.067	1
GOTERM_BP_FAT	cellular component assembly	74	18.6	0.00052	0.047		GOTERM_CC_FAT	intrinsic component of mitochondrial membrane	6	1.5	0.013	0.15		GOTERM_MF_FAT	enzyme binding	50	12.6	0.069	1
GOTERM_BP_FAT	regeneration	16	4	0.0006	0.052		GOTERM_CC_FAT	polysomal ribosome	3	0.8	0.019	0.21		GOTERM_MF_FAT	protein tyrosine/serine/threonine phosphatase activity	4	1	0.073	1
GOTERM_BP_FAT	response to organic substance	88	22.1	0.00063	0.054		GOTERM_CC_FAT	nucleolar part	6	1.5	0.031	0.33		GOTERM_MF_FAT	actin binding	13	3.3	0.075	1
GOTERM_BP_FAT	cellular lipid metabolic process	34	8.5	0.0008	0.067		GOTERM_CC_FAT	endoplasmic reticulum chaperone complex	3	0.8	0.033	0.35		GOTERM_MF_FAT	vitamin binding	5	1.3	0.078	1
GOTERM_BP_FAT	organic acid biosynthetic process	15	3.8	0.00089	0.073		GOTERM_CC_FAT	contractile fiber	11	2.8	0.047	0.46		GOTERM_MF_FAT	oxidoreductase activity, acting on NAD(P)H, quinone or similar compound as acceptor	4	1	0.08	1
GOTERM_BP_FAT	macromolecular complex subunit organization	67	16.8	0.00093	0.075		GOTERM_CC_FAT	NADH dehydrogenase complex	5	1.3	0.048	0.46		GOTERM_MF_FAT	2 iron, 2 sulfur cluster binding	3	0.8	0.081	1
GOTERM_BP_FAT	positive regulation of cellular amide metabolic process	10	2.5	0.0011	0.085		GOTERM_CC_FAT	respiratory chain complex I	5	1.3	0.048	0.46		GOTERM_MF_FAT	modified amino acid binding	5	1.3	0.083	1
GOTERM_BP_FAT	small molecule biosynthetic process	21	5.3	0.0011	0.085		GOTERM_CC_FAT	mitochondrial respiratory chain complex I	5	1.3	0.048	0.46		GOTERM_MF_FAT	translation elongation factor activity	3	0.8	0.087	1
GOTERM_BP_FAT	ribonucleotide metabolic process	22	5.5	0.0012	0.091		GOTERM_CC_FAT	hemoglobin complex	3	0.8	0.051	0.48		GOTERM_MF_FAT	protein tyrosine kinase inhibitor activity	2	0.5	0.099	1
GOTERM_BP_FAT	nucleoside triphosphate biosynthetic process	8	2	0.0012	0.093		GOTERM_CC_FAT	mitochondrial respiratory chain complex IV	3	0.8	0.057	0.51
GOTERM_BP_FAT	cellular amino acid biosynthetic process	7	1.8	0.0013	0.093		GOTERM_CC_FAT	microbody	8	2	0.058	0.51
GOTERM_BP_FAT	organophosphate metabolic process	35	8.8	0.0013	0.094		GOTERM_CC_FAT	peroxisome	8	2	0.058	0.51
GOTERM_BP_FAT	regulation of intrinsic apoptotic signaling pathway	11	2.8	0.0013	0.095		GOTERM_CC_FAT	contractile fiber part	10	2.5	0.059	0.51
GOTERM_BP_FAT	ribose phosphate metabolic process	22	5.5	0.0016	0.11		GOTERM_CC_FAT	cytoplasmic ribonucleoprotein granule	8	2	0.064	0.55
GOTERM_BP_FAT	negative regulation of intracellular signal transduction	21	5.3	0.0017	0.12		GOTERM_CC_FAT	oxidoreductase complex	7	1.8	0.065	0.55
GOTERM_BP_FAT	purine ribonucleotide metabolic process	21	5.3	0.0019	0.13		GOTERM_CC_FAT	respiratory chain complex IV	3	0.8	0.071	0.59
GOTERM_BP_FAT	regulation of intracellular signal transduction	49	12.3	0.0023	0.15		GOTERM_CC_FAT	Lewy body	2	0.5	0.072	0.59
GOTERM_BP_FAT	ribosomal small subunit assembly	6	1.5	0.0024	0.16		GOTERM_CC_FAT	mitochondrial matrix	12	3	0.073	0.59
GOTERM_BP_FAT	ribonucleoside triphosphate biosynthetic process	7	1.8	0.0026	0.17		GOTERM_CC_FAT	myofibril	10	2.5	0.078	0.62
GOTERM_BP_FAT	phosphate-containing compound metabolic process	81	20.4	0.0033	0.21		GOTERM_CC_FAT	ribonucleoprotein granule	8	2	0.084	0.65
GOTERM_BP_FAT	phosphorus metabolic process	81	20.4	0.0033	0.21		GOTERM_CC_FAT	ER to Golgi transport vesicle membrane	3	0.8	0.085	0.65
GOTERM_BP_FAT	purine nucleotide metabolic process	21	5.3	0.0034	0.21		GOTERM_CC_FAT	integral component of mitochondrial outer membrane	3	0.8	0.085	0.65
GOTERM_BP_FAT	RNA processing	27	6.8	0.0036	0.22		GOTERM_CC_FAT	cis-Golgi network	4	1	0.087	0.65
GOTERM_BP_FAT	positive regulation of molecular function	49	12.3	0.0037	0.22		GOTERM_CC_FAT	sarcomere	9	2.3	0.088	0.65
GOTERM_BP_FAT	regulation of generation of precursor metabolites and energy	8	2	0.0037	0.22		GOTERM_CC_FAT	intrinsic component of mitochondrial outer membrane	3	0.8	0.092	0.67
GOTERM_BP_FAT	alpha-amino acid biosynthetic process	7	1.8	0.0038	0.22		GOTERM_CC_FAT	haptoglobin-hemoglobin complex	2	0.5	0.094	0.68
GOTERM_BP_FAT	purine-containing compound metabolic process	22	5.5	0.0038	0.22
GOTERM_BP_FAT	regulation of cell death	49	12.3	0.0039	0.22
GOTERM_BP_FAT	nucleotide metabolic process	24	6	0.004	0.22
GOTERM_BP_FAT	carboxylic acid biosynthetic process	13	3.3	0.0042	0.23
GOTERM_BP_FAT	positive regulation of protein metabolic process	46	11.6	0.0044	0.24
GOTERM_BP_FAT	nucleoside phosphate metabolic process	24	6	0.0044	0.24
GOTERM_BP_FAT	gland development	23	5.8	0.0045	0.24
GOTERM_BP_FAT	respiratory electron transport chain	7	1.8	0.0046	0.24
GOTERM_BP_FAT	negative regulation of Rho protein signal transduction	4	1	0.0046	0.24
GOTERM_BP_FAT	purine nucleoside monophosphate biosynthetic process	7	1.8	0.0052	0.27
GOTERM_BP_FAT	purine ribonucleoside monophosphate biosynthetic process	7	1.8	0.0052	0.27
GOTERM_BP_FAT	response to interleukin-4	5	1.3	0.0054	0.27
GOTERM_BP_FAT	regulation of protein kinase B signaling	9	2.3	0.0055	0.27
GOTERM_BP_FAT	oxidation-reduction process	33	8.3	0.0057	0.28
GOTERM_BP_FAT	regulation of protein metabolic process	70	17.6	0.0058	0.28
GOTERM_BP_FAT	nucleobase-containing small molecule metabolic process	25	6.3	0.0059	0.28
GOTERM_BP_FAT	regulation of programmed cell death	45	11.3	0.006	0.28
GOTERM_BP_FAT	regulation of cell adhesion mediated by integrin	5	1.3	0.006	0.28
GOTERM_BP_FAT	positive regulation of cellular protein metabolic process	43	10.8	0.0062	0.29
GOTERM_BP_FAT	electron transport chain	7	1.8	0.0063	0.29
GOTERM_BP_FAT	regulation of nucleoside metabolic process	6	1.5	0.0065	0.29
GOTERM_BP_FAT	regulation of ATP metabolic process	6	1.5	0.0065	0.29
GOTERM_BP_FAT	response to endogenous stimulus	54	13.6	0.007	0.31
GOTERM_BP_FAT	maturation of SSU-rRNA	6	1.5	0.007	0.31
GOTERM_BP_FAT	translational initiation	8	2	0.0074	0.32
GOTERM_BP_FAT	cellular response to nerve growth factor stimulus	6	1.5	0.0075	0.32
GOTERM_BP_FAT	positive regulation of catabolic process	13	3.3	0.0076	0.32
GOTERM_BP_FAT	positive regulation of cellular catabolic process	11	2.8	0.0079	0.33
GOTERM_BP_FAT	generation of precursor metabolites and energy	15	3.8	0.0081	0.34
GOTERM_BP_FAT	positive regulation of cellular protein catabolic process	8	2	0.0081	0.34
GOTERM_BP_FAT	nucleoside biosynthetic process	8	2	0.0085	0.35
GOTERM_BP_FAT	ribonucleoside biosynthetic process	8	2	0.0085	0.35
GOTERM_BP_FAT	purine ribonucleoside triphosphate biosynthetic process	6	1.5	0.0086	0.35
GOTERM_BP_FAT	purine nucleoside triphosphate biosynthetic process	6	1.5	0.0092	0.36
GOTERM_BP_FAT	ribonucleoside monophosphate biosynthetic process	7	1.8	0.0093	0.36
GOTERM_BP_FAT	glycosyl compound biosynthetic process	8	2	0.0093	0.36
GOTERM_BP_FAT	regulation of cellular protein metabolic process	65	16.3	0.0094	0.36
GOTERM_BP_FAT	lipid metabolic process	37	9.3	0.0097	0.37
GOTERM_BP_FAT	response to nerve growth factor	6	1.5	0.0099	0.38
GOTERM_BP_FAT	hydrogen ion transmembrane transport	8	2	0.01	0.38
GOTERM_BP_FAT	positive regulation of hydrolase activity	26	6.5	0.01	0.38
GOTERM_BP_FAT	negative regulation of cellular component organization	24	6	0.01	0.38
GOTERM_BP_FAT	protein kinase B signaling	9	2.3	0.011	0.41
GOTERM_BP_FAT	cellular response to growth factor stimulus	23	5.8	0.011	0.42
GOTERM_BP_FAT	alcohol metabolic process	12	3	0.011	0.42
GOTERM_BP_FAT	intrinsic apoptotic signaling pathway	13	3.3	0.012	0.42
GOTERM_BP_FAT	regulation of cellular component organization	65	16.3	0.012	0.42
GOTERM_BP_FAT	proton transport	9	2.3	0.012	0.42
GOTERM_BP_FAT	regulation of ion homeostasis	11	2.8	0.012	0.42
GOTERM_BP_FAT	regulation of apoptotic process	43	10.8	0.012	0.42
GOTERM_BP_FAT	cellular response to endogenous stimulus	39	9.8	0.012	0.42
GOTERM_BP_FAT	hydrogen transport	9	2.3	0.013	0.42
GOTERM_BP_FAT	purine nucleoside biosynthetic process	7	1.8	0.013	0.42
GOTERM_BP_FAT	purine ribonucleoside biosynthetic process	7	1.8	0.013	0.42
GOTERM_BP_FAT	carbohydrate derivative biosynthetic process	23	5.8	0.013	0.43
GOTERM_BP_FAT	positive regulation of catalytic activity	39	9.8	0.013	0.43
GOTERM_BP_FAT	organic acid metabolic process	29	7.3	0.013	0.43
GOTERM_BP_FAT	cellular amino acid metabolic process	11	2.8	0.013	0.43
GOTERM_BP_FAT	response to oxygen-containing compound	53	13.3	0.013	0.43
GOTERM_BP_FAT	positive regulation of protein catabolic process	10	2.5	0.013	0.43
GOTERM_BP_FAT	regulation of cell-cell adhesion mediated by integrin	3	0.8	0.014	0.43
GOTERM_BP_FAT	regulation of cellular catabolic process	14	3.5	0.014	0.43
GOTERM_BP_FAT	formation of translation preinitiation complex	4	1	0.014	0.44
GOTERM_BP_FAT	glycerolipid metabolic process	13	3.3	0.014	0.44
GOTERM_BP_FAT	translational elongation	6	1.5	0.014	0.44
GOTERM_BP_FAT	maturation of SSU-rRNA from tricistronic rRNA transcript (SSU-rRNA, 5.8S rRNA, LSU-rRNA)	5	1.3	0.014	0.44
GOTERM_BP_FAT	nucleoside monophosphate biosynthetic process	7	1.8	0.015	0.44
GOTERM_BP_FAT	response to nitrogen compound	36	9	0.015	0.47
GOTERM_BP_FAT	positive regulation of cysteine-type endopeptidase activity	8	2	0.016	0.49
GOTERM_BP_FAT	negative regulation of MAP kinase activity	6	1.5	0.018	0.52
GOTERM_BP_FAT	protein N-linked glycosylation	6	1.5	0.018	0.52
GOTERM_BP_FAT	single-organism catabolic process	24	6	0.018	0.52
GOTERM_BP_FAT	phosphorylation	58	14.6	0.018	0.53
GOTERM_BP_FAT	alpha-amino acid metabolic process	10	2.5	0.018	0.53
GOTERM_BP_FAT	autophagy	17	4.3	0.018	0.53
GOTERM_BP_FAT	ATP biosynthetic process	5	1.3	0.019	0.54
GOTERM_BP_FAT	protein N-linked glycosylation via asparagine	4	1	0.019	0.54
GOTERM_BP_FAT	response to organonitrogen compound	33	8.3	0.019	0.54
GOTERM_BP_FAT	carboxylic acid metabolic process	26	6.5	0.02	0.55
GOTERM_BP_FAT	response to growth factor	23	5.8	0.02	0.56
GOTERM_BP_FAT	positive regulation of proteolysis	13	3.3	0.02	0.56
GOTERM_BP_FAT	peptidyl-asparagine modification	4	1	0.021	0.57
GOTERM_BP_FAT	oxoacid metabolic process	26	6.5	0.021	0.57
GOTERM_BP_FAT	lipid biosynthetic process	19	4.8	0.022	0.59
GOTERM_BP_FAT	oxidative phosphorylation	6	1.5	0.023	0.61
GOTERM_BP_FAT	cellular response to interleukin-4	4	1	0.023	0.61
GOTERM_BP_FAT	regulation of homeostatic process	18	4.5	0.023	0.63
GOTERM_BP_FAT	positive regulation of autophagy	6	1.5	0.024	0.64
GOTERM_BP_FAT	regulation of microtubule cytoskeleton organization	8	2	0.024	0.64
GOTERM_BP_FAT	regulation of phosphorylation	41	10.3	0.025	0.65
GOTERM_BP_FAT	positive regulation of endopeptidase activity	8	2	0.025	0.65
GOTERM_BP_FAT	regulation of cysteine-type endopeptidase activity	11	2.8	0.025	0.65
GOTERM_BP_FAT	intracellular signal transduction	63	15.8	0.026	0.66
GOTERM_BP_FAT	mitochondrial ATP synthesis coupled electron transport	5	1.3	0.026	0.66
GOTERM_BP_FAT	cell death	52	13.1	0.026	0.67
GOTERM_BP_FAT	regulation of cell projection organization	23	5.8	0.027	0.67
GOTERM_BP_FAT	response to hydrogen peroxide	9	2.3	0.028	0.69
GOTERM_BP_FAT	protein complex assembly	37	9.3	0.028	0.7
GOTERM_BP_FAT	protein complex biogenesis	37	9.3	0.028	0.71
GOTERM_BP_FAT	retinol metabolic process	4	1	0.029	0.73
GOTERM_BP_FAT	cellular modified amino acid metabolic process	8	2	0.03	0.73
GOTERM_BP_FAT	regulation of catabolic process	17	4.3	0.03	0.73
GOTERM_BP_FAT	positive regulation of protein kinase B signaling	6	1.5	0.03	0.73
GOTERM_BP_FAT	ERAD pathway	6	1.5	0.03	0.73
GOTERM_BP_FAT	cellular respiration	8	2	0.031	0.73
GOTERM_BP_FAT	cellular protein complex assembly	18	4.5	0.031	0.73
GOTERM_BP_FAT	neuron projection development	29	7.3	0.032	0.76
GOTERM_BP_FAT	positive regulation of intrinsic apoptotic signaling pathway	5	1.3	0.032	0.76
GOTERM_BP_FAT	osteoblast differentiation	10	2.5	0.033	0.76
GOTERM_BP_FAT	glycerophospholipid metabolic process	9	2.3	0.033	0.76
GOTERM_BP_FAT	programmed cell death	48	12.1	0.034	0.77
GOTERM_BP_FAT	glycoprotein biosynthetic process	12	3	0.034	0.77
GOTERM_BP_FAT	ATP synthesis coupled electron transport	5	1.3	0.034	0.77
GOTERM_BP_FAT	intracellular pH reduction	4	1	0.034	0.77
GOTERM_BP_FAT	positive regulation of cysteine-type endopeptidase activity involved in apoptotic process	7	1.8	0.034	0.77
GOTERM_BP_FAT	regulation of cellular response to stress	19	4.8	0.034	0.77
GOTERM_BP_FAT	regulation of cytoskeleton organization	16	4	0.035	0.78
GOTERM_BP_FAT	response to endoplasmic reticulum stress	10	2.5	0.035	0.78
GOTERM_BP_FAT	protein localization to organelle	25	6.3	0.035	0.78
GOTERM_BP_FAT	regulation of cellular protein catabolic process	9	2.3	0.035	0.78
GOTERM_BP_FAT	positive regulation of intracellular signal transduction	28	7	0.036	0.78
GOTERM_BP_FAT	retinal metabolic process	3	0.8	0.037	0.79
GOTERM_BP_FAT	magnesium ion transport	3	0.8	0.037	0.79
GOTERM_BP_FAT	mitochondrial electron transport, cytochrome c to oxygen	3	0.8	0.037	0.79
GOTERM_BP_FAT	positive regulation of peptidase activity	8	2	0.037	0.79
GOTERM_BP_FAT	cellular response to stress	47	11.8	0.037	0.79
GOTERM_BP_FAT	regulation of catalytic activity	55	13.8	0.038	0.82
GOTERM_BP_FAT	response to toxic substance	11	2.8	0.039	0.82
GOTERM_BP_FAT	polyol metabolic process	6	1.5	0.039	0.82
GOTERM_BP_FAT	negative regulation of intrinsic apoptotic signaling pathway	6	1.5	0.04	0.84
GOTERM_BP_FAT	skeletal muscle tissue development	9	2.3	0.04	0.84
GOTERM_BP_FAT	cellular catabolic process	39	9.8	0.041	0.85
GOTERM_BP_FAT	regulation of I-kappaB kinase/NF-kappaB signaling	10	2.5	0.041	0.85
GOTERM_BP_FAT	diterpenoid metabolic process	5	1.3	0.042	0.86
GOTERM_BP_FAT	glycoprotein metabolic process	13	3.3	0.042	0.86
GOTERM_BP_FAT	pH reduction	4	1	0.042	0.86
GOTERM_BP_FAT	guanosine-containing compound metabolic process	4	1	0.042	0.86
GOTERM_BP_FAT	organic hydroxy compound metabolic process	14	3.5	0.042	0.86
GOTERM_BP_FAT	mitochondrion organization	21	5.3	0.043	0.86
GOTERM_BP_FAT	response to gonadotropin	5	1.3	0.044	0.88
GOTERM_BP_FAT	positive regulation of cytoskeleton organization	9	2.3	0.046	0.9
GOTERM_BP_FAT	negative regulation of protein serine/threonine kinase activity	7	1.8	0.046	0.9
GOTERM_BP_FAT	vacuolar acidification	3	0.8	0.046	0.9
GOTERM_BP_FAT	cellular response to electrical stimulus	3	0.8	0.046	0.9
GOTERM_BP_FAT	positive regulation of cell adhesion mediated by integrin	3	0.8	0.046	0.9
GOTERM_BP_FAT	negative regulation of defense response to virus	3	0.8	0.046	0.9
GOTERM_BP_FAT	glycoprotein catabolic process	3	0.8	0.046	0.9
GOTERM_BP_FAT	protein complex subunit organization	39	9.8	0.047	0.9
GOTERM_BP_FAT	Golgi organization	6	1.5	0.047	0.9
GOTERM_BP_FAT	negative regulation of protein kinase B signaling	4	1	0.048	0.91
GOTERM_BP_FAT	cell adhesion mediated by integrin	4	1	0.048	0.91
GOTERM_BP_FAT	lipid modification	9	2.3	0.048	0.91
GOTERM_BP_FAT	positive regulation of proteolysis involved in cellular protein catabolic process	6	1.5	0.05	0.96
GOTERM_BP_FAT	ATP hydrolysis coupled transmembrane transport	4	1	0.051	0.96
GOTERM_BP_FAT	oxygen transport	3	0.8	0.051	0.96
GOTERM_BP_FAT	positive regulation of antigen processing and presentation	3	0.8	0.051	0.96
GOTERM_BP_FAT	negative regulation of protein kinase activity	10	2.5	0.052	0.97
GOTERM_BP_FAT	skeletal muscle organ development	9	2.3	0.053	0.97
GOTERM_BP_FAT	ER-associated ubiquitin-dependent protein catabolic process	5	1.3	0.053	0.97
GOTERM_BP_FAT	cell projection organization	39	9.8	0.054	0.98
GOTERM_BP_FAT	primary alcohol metabolic process	4	1	0.054	0.99
GOTERM_BP_FAT	positive regulation of I-kappaB kinase/NF-kappaB signaling	8	2	0.054	0.99
GOTERM_BP_FAT	phospholipid metabolic process	12	3	0.055	0.99
GOTERM_BP_FAT	regulation of apoptotic signaling pathway	14	3.5	0.055	0.99
GOTERM_BP_FAT	regulation of microtubule-based process	8	2	0.056	1
GOTERM_BP_FAT	peptidyl-tyrosine dephosphorylation	6	1.5	0.056	1
GOTERM_BP_FAT	isoprenoid metabolic process	6	1.5	0.056	1
GOTERM_BP_FAT	organelle assembly	21	5.3	0.057	1
GOTERM_BP_FAT	serine family amino acid metabolic process	4	1	0.057	1
GOTERM_BP_FAT	retina homeostasis	5	1.3	0.057	1
GOTERM_BP_FAT	dephosphorylation	15	3.8	0.058	1
GOTERM_BP_FAT	Golgi vesicle transport	9	2.3	0.058	1
GOTERM_BP_FAT	cellular response to organic substance	55	13.8	0.059	1
GOTERM_BP_FAT	response to electrical stimulus	5	1.3	0.06	1
GOTERM_BP_FAT	glutamine family amino acid metabolic process	5	1.3	0.06	1
GOTERM_BP_FAT	cellular localization	59	14.8	0.06	1
GOTERM_BP_FAT	regulation of protein kinase activity	21	5.3	0.06	1
GOTERM_BP_FAT	negative regulation of extracellular matrix disassembly	2	0.5	0.06	1
GOTERM_BP_FAT	peptidyl-glutamine methylation	2	0.5	0.06	1
GOTERM_BP_FAT	regulation of mitochondrion organization	9	2.3	0.061	1
GOTERM_BP_FAT	positive regulation of microtubule polymerization	3	0.8	0.062	1
GOTERM_BP_FAT	negative regulation of Ras protein signal transduction	4	1	0.064	1
GOTERM_BP_FAT	terpenoid metabolic process	5	1.3	0.065	1
GOTERM_BP_FAT	regulation of cysteine-type endopeptidase activity involved in apoptotic process	9	2.3	0.065	1
GOTERM_BP_FAT	apoptotic process	44	11.1	0.065	1
GOTERM_BP_FAT	negative regulation of small GTPase mediated signal transduction	4	1	0.067	1
GOTERM_BP_FAT	hydrogen peroxide catabolic process	3	0.8	0.068	1
GOTERM_BP_FAT	regulation of nuclease activity	3	0.8	0.068	1
GOTERM_BP_FAT	regulation of response to biotic stimulus	9	2.3	0.068	1
GOTERM_BP_FAT	regulation of molecular function	65	16.3	0.068	1
GOTERM_BP_FAT	regulation of organelle organization	32	8	0.069	1
GOTERM_BP_FAT	leukocyte migration	11	2.8	0.07	1
GOTERM_BP_FAT	cellular response to cAMP	5	1.3	0.073	1
GOTERM_BP_FAT	organophosphate catabolic process	6	1.5	0.073	1
GOTERM_BP_FAT	positive regulation of cell migration	15	3.8	0.073	1
GOTERM_BP_FAT	inactivation of MAPK activity	3	0.8	0.074	1
GOTERM_BP_FAT	neuron development	31	7.8	0.074	1
GOTERM_BP_FAT	regulation of cellular component biogenesis	24	6	0.074	1
GOTERM_BP_FAT	regulation of kinase activity	22	5.5	0.075	1
GOTERM_BP_FAT	cell development	56	14.1	0.075	1
GOTERM_BP_FAT	negative regulation of kinase activity	10	2.5	0.075	1
GOTERM_BP_FAT	regulation of phosphate metabolic process	43	10.8	0.075	1
GOTERM_BP_FAT	protein oligomerization	17	4.3	0.076	1
GOTERM_BP_FAT	negative regulation of phosphorylation	15	3.8	0.076	1
GOTERM_BP_FAT	negative regulation of cell death	28	7	0.076	1
GOTERM_BP_FAT	cellular response to organonitrogen compound	18	4.5	0.077	1
GOTERM_BP_FAT	regulation of phosphorus metabolic process	43	10.8	0.078	1
GOTERM_BP_FAT	single-organism membrane organization	22	5.5	0.079	1
GOTERM_BP_FAT	L-proline biosynthetic process	2	0.5	0.079	1
GOTERM_BP_FAT	protein deglycosylation involved in glycoprotein catabolic process	2	0.5	0.079	1
GOTERM_BP_FAT	protein alpha-1,2-demannosylation	2	0.5	0.079	1
GOTERM_BP_FAT	protein demannosylation	2	0.5	0.079	1
GOTERM_BP_FAT	glycoprotein ERAD pathway	2	0.5	0.079	1
GOTERM_BP_FAT	response to symbiont	2	0.5	0.079	1
GOTERM_BP_FAT	mannose trimming involved in glycoprotein ERAD pathway	2	0.5	0.079	1
GOTERM_BP_FAT	endoplasmic reticulum calcium ion homeostasis	3	0.8	0.079	1
GOTERM_BP_FAT	GTP metabolic process	3	0.8	0.079	1
GOTERM_BP_FAT	gas transport	3	0.8	0.079	1
GOTERM_BP_FAT	positive regulation of GTPase activity	15	3.8	0.08	1
GOTERM_BP_FAT	positive regulation of protein polymerization	6	1.5	0.08	1
GOTERM_BP_FAT	cellular response to chemical stimulus	64	16.1	0.083	1
GOTERM_BP_FAT	response to purine-containing compound	9	2.3	0.083	1
GOTERM_BP_FAT	regulation of transferase activity	24	6	0.085	1
GOTERM_BP_FAT	N-glycan processing	3	0.8	0.086	1
GOTERM_BP_FAT	ncRNA 3'-end processing	3	0.8	0.086	1
GOTERM_BP_FAT	apoptotic signaling pathway	18	4.5	0.086	1
GOTERM_BP_FAT	cellular response to oxygen-containing compound	30	7.5	0.087	1
GOTERM_BP_FAT	neuron differentiation	37	9.3	0.088	1
GOTERM_BP_FAT	positive regulation of cellular component organization	34	8.5	0.088	1
GOTERM_BP_FAT	positive regulation of cell motility	15	3.8	0.088	1
GOTERM_BP_FAT	establishment of protein localization to membrane	10	2.5	0.089	1
GOTERM_BP_FAT	muscle system process	13	3.3	0.09	1
GOTERM_BP_FAT	response to ethanol	9	2.3	0.09	1
GOTERM_BP_FAT	response to organophosphorus	8	2	0.091	1
GOTERM_BP_FAT	regulation of antigen processing and presentation	3	0.8	0.092	1
GOTERM_BP_FAT	positive regulation of microtubule polymerization or depolymerization	3	0.8	0.092	1
GOTERM_BP_FAT	regulation of protein phosphorylation	35	8.8	0.092	1
GOTERM_BP_FAT	positive regulation of proteasomal protein catabolic process	5	1.3	0.093	1
GOTERM_BP_FAT	response to reactive oxygen species	10	2.5	0.094	1
GOTERM_BP_FAT	mitochondrial translation	4	1	0.094	1
GOTERM_BP_FAT	retinoid metabolic process	4	1	0.094	1
GOTERM_BP_FAT	regulation of RNA splicing	6	1.5	0.097	1
GOTERM_BP_FAT	regulation of protein modification process	42	10.6	0.098	1
GOTERM_BP_FAT	gamma-aminobutyric acid metabolic process	2	0.5	0.098	1
GOTERM_BP_FAT	positive regulation of attachment of spindle microtubules to kinetochore	2	0.5	0.098	1
GOTERM_BP_FAT	positive regulation of ligase activity	2	0.5	0.098	1
GOTERM_BP_FAT	positive regulation of cell-cell adhesion mediated by integrin	2	0.5	0.098	1
GOTERM_BP_FAT	response to glycoprotein	2	0.5	0.098	1
GOTERM_BP_FAT	glutamine metabolic process	3	0.8	0.098	1
GOTERM_BP_FAT	T cell costimulation	3	0.8	0.098	1
GOTERM_BP_FAT	rRNA transcription	3	0.8	0.098	1
GOTERM_BP_FAT	cellular protein localization	39	9.8	0.099	1
GOTERM_CC_FAT	cytosolic ribosome	57	14.3	7.3e-35	3.8e-32
GOTERM_CC_FAT	ribosomal subunit	60	15.1	4.8e-33	1.3e-30
GOTERM_CC_FAT	ribosome	64	16.1	3.8e-30	6.6e-28
GOTERM_CC_FAT	cytosolic part	58	14.6	9.6e-28	1.3e-25
GOTERM_CC_FAT	focal adhesion	50	12.6	2.4e-21	2.5e-19
GOTERM_CC_FAT	cell-substrate adherens junction	50	12.6	4.1e-21	3.6e-19
GOTERM_CC_FAT	cell-substrate junction	50	12.6	7e-21	5.3e-19
GOTERM_CC_FAT	cytosolic large ribosomal subunit	34	8.5	1.5e-20	9.7e-19
GOTERM_CC_FAT	large ribosomal subunit	36	9	3e-19	1.7e-17
GOTERM_CC_FAT	intracellular ribonucleoprotein complex	74	18.6	1.9e-18	9.5e-17
GOTERM_CC_FAT	ribonucleoprotein complex	74	18.6	2e-18	9.5e-17
GOTERM_CC_FAT	adherens junction	58	14.6	9.3e-18	4.1e-16
GOTERM_CC_FAT	anchoring junction	58	14.6	2.7e-17	1.1e-15
GOTERM_CC_FAT	cytosolic small ribosomal subunit	24	6	9.3e-16	3.5e-14
GOTERM_CC_FAT	small ribosomal subunit	26	6.5	2e-15	7.1e-14
GOTERM_CC_FAT	cytosol	101	25.4	6.3e-14	2.1e-12
GOTERM_CC_FAT	extracellular vesicle	122	30.7	3.2e-13	9.9e-12
GOTERM_CC_FAT	extracellular organelle	122	30.7	3.7e-13	1.1e-11
GOTERM_CC_FAT	extracellular exosome	121	30.4	5.2e-13	1.4e-11
GOTERM_CC_FAT	membrane-bounded vesicle	133	33.4	3.2e-10	8.4e-09
GOTERM_CC_FAT	cell junction	68	17.1	1.9e-09	4.9e-08
GOTERM_CC_FAT	nucleolus	47	11.8	1.7e-07	4.2e-06
GOTERM_CC_FAT	extracellular region part	132	33.2	8.2e-07	1.9e-05
GOTERM_CC_FAT	extracellular region	137	34.4	1.9e-05	0.00041
GOTERM_CC_FAT	mitochondrial part	39	9.8	0.00011	0.0023
GOTERM_CC_FAT	mitochondrial membrane part	17	4.3	0.00012	0.0024
GOTERM_CC_FAT	polysome	8	2	0.00017	0.0034
GOTERM_CC_FAT	mitochondrial membrane	30	7.5	0.00024	0.0045
GOTERM_CC_FAT	mitochondrial envelope	31	7.8	0.00037	0.0067
GOTERM_CC_FAT	organelle inner membrane	25	6.3	0.00042	0.0074
GOTERM_CC_FAT	mitochondrial inner membrane	23	5.8	0.00052	0.0088
GOTERM_CC_FAT	endoplasmic reticulum lumen	8	2	0.0017	0.028
GOTERM_CC_FAT	organelle envelope	41	10.3	0.0018	0.028
GOTERM_CC_FAT	mitochondrial protein complex	13	3.3	0.0018	0.028
GOTERM_CC_FAT	envelope	41	10.3	0.0021	0.031
GOTERM_CC_FAT	myelin sheath	14	3.5	0.0023	0.033
GOTERM_CC_FAT	mitochondrial respiratory chain	9	2.3	0.0024	0.034
GOTERM_CC_FAT	A band	6	1.5	0.0028	0.038
GOTERM_CC_FAT	inner mitochondrial membrane protein complex	11	2.8	0.003	0.04
GOTERM_CC_FAT	respiratory chain	9	2.3	0.004	0.052
GOTERM_CC_FAT	integral component of organelle membrane	11	2.8	0.0044	0.056
GOTERM_CC_FAT	endoplasmic reticulum	51	12.8	0.005	0.061
GOTERM_CC_FAT	intrinsic component of organelle membrane	11	2.8	0.005	0.061
GOTERM_CC_FAT	mitochondrion	61	15.3	0.0055	0.065
GOTERM_CC_FAT	respiratory chain complex	8	2	0.0065	0.076
GOTERM_CC_FAT	ER to Golgi transport vesicle	5	1.3	0.012	0.14
GOTERM_CC_FAT	integral component of mitochondrial membrane	6	1.5	0.013	0.14
GOTERM_CC_FAT	intrinsic component of mitochondrial membrane	6	1.5	0.013	0.15
GOTERM_CC_FAT	polysomal ribosome	3	0.8	0.019	0.21
GOTERM_CC_FAT	nucleolar part	6	1.5	0.031	0.33
GOTERM_CC_FAT	endoplasmic reticulum chaperone complex	3	0.8	0.033	0.35
GOTERM_CC_FAT	contractile fiber	11	2.8	0.047	0.46
GOTERM_CC_FAT	NADH dehydrogenase complex	5	1.3	0.048	0.46
GOTERM_CC_FAT	respiratory chain complex I	5	1.3	0.048	0.46
GOTERM_CC_FAT	mitochondrial respiratory chain complex I	5	1.3	0.048	0.46
GOTERM_CC_FAT	hemoglobin complex	3	0.8	0.051	0.48
GOTERM_CC_FAT	mitochondrial respiratory chain complex IV	3	0.8	0.057	0.51
GOTERM_CC_FAT	microbody	8	2	0.058	0.51
GOTERM_CC_FAT	peroxisome	8	2	0.058	0.51
GOTERM_CC_FAT	contractile fiber part	10	2.5	0.059	0.51
GOTERM_CC_FAT	cytoplasmic ribonucleoprotein granule	8	2	0.064	0.55
GOTERM_CC_FAT	oxidoreductase complex	7	1.8	0.065	0.55
GOTERM_CC_FAT	respiratory chain complex IV	3	0.8	0.071	0.59
GOTERM_CC_FAT	Lewy body	2	0.5	0.072	0.59
GOTERM_CC_FAT	mitochondrial matrix	12	3	0.073	0.59
GOTERM_CC_FAT	myofibril	10	2.5	0.078	0.62
GOTERM_CC_FAT	ribonucleoprotein granule	8	2	0.084	0.65
GOTERM_CC_FAT	ER to Golgi transport vesicle membrane	3	0.8	0.085	0.65
GOTERM_CC_FAT	integral component of mitochondrial outer membrane	3	0.8	0.085	0.65
GOTERM_CC_FAT	cis-Golgi network	4	1	0.087	0.65
GOTERM_CC_FAT	sarcomere	9	2.3	0.088	0.65
GOTERM_CC_FAT	intrinsic component of mitochondrial outer membrane	3	0.8	0.092	0.67
GOTERM_CC_FAT	haptoglobin-hemoglobin complex	2	0.5	0.094	0.68
GOTERM_MF_FAT	structural constituent of ribosome	58	14.6	1.8e-30	1.6e-27
GOTERM_MF_FAT	poly(A) RNA binding	80	20.1	1.3e-20	5.8e-18
GOTERM_MF_FAT	structural molecule activity	65	16.3	5.7e-20	1.7e-17
GOTERM_MF_FAT	RNA binding	93	23.4	2.9e-19	6.5e-17
GOTERM_MF_FAT	rRNA binding	20	5	3.3e-14	5.8e-12
GOTERM_MF_FAT	organic cyclic compound binding	157	39.4	1.2e-05	0.0017
GOTERM_MF_FAT	5S rRNA binding	5	1.3	2.1e-05	0.0026
GOTERM_MF_FAT	heterocyclic compound binding	153	38.4	3.4e-05	0.0037
GOTERM_MF_FAT	nucleic acid binding	107	26.9	0.00021	0.021
GOTERM_MF_FAT	mRNA binding	14	3.5	0.00031	0.027
GOTERM_MF_FAT	hydrogen ion transmembrane transporter activity	9	2.3	0.0024	0.19
GOTERM_MF_FAT	large ribosomal subunit rRNA binding	4	1	0.004	0.24
GOTERM_MF_FAT	heme-copper terminal oxidase activity	5	1.3	0.0041	0.24
GOTERM_MF_FAT	oxidoreductase activity, acting on a heme group of donors, oxygen as acceptor	5	1.3	0.0041	0.24
GOTERM_MF_FAT	cytochrome-c oxidase activity	5	1.3	0.0041	0.24
GOTERM_MF_FAT	oxidoreductase activity, acting on a heme group of donors	5	1.3	0.0045	0.25
GOTERM_MF_FAT	electron carrier activity	7	1.8	0.01	0.52
GOTERM_MF_FAT	5.8S rRNA binding	3	0.8	0.011	0.52
GOTERM_MF_FAT	kinase binding	24	6	0.011	0.52
GOTERM_MF_FAT	protein kinase binding	22	5.5	0.013	0.58
GOTERM_MF_FAT	racemase and epimerase activity, acting on carbohydrates and derivatives	3	0.8	0.014	0.58
GOTERM_MF_FAT	translation factor activity, RNA binding	7	1.8	0.014	0.58
GOTERM_MF_FAT	small ribosomal subunit rRNA binding	3	0.8	0.024	0.93
GOTERM_MF_FAT	cofactor binding	13	3.3	0.027	0.93
GOTERM_MF_FAT	phosphatase activity	12	3	0.027	0.93
GOTERM_MF_FAT	beta-amyloid binding	4	1	0.028	0.93
GOTERM_MF_FAT	misfolded protein binding	3	0.8	0.028	0.93
GOTERM_MF_FAT	MAP kinase tyrosine/serine/threonine phosphatase activity	3	0.8	0.033	1
GOTERM_MF_FAT	phosphoric ester hydrolase activity	14	3.5	0.036	1
GOTERM_MF_FAT	racemase and epimerase activity	3	0.8	0.037	1
GOTERM_MF_FAT	MAP kinase phosphatase activity	3	0.8	0.037	1
GOTERM_MF_FAT	magnesium ion transmembrane transporter activity	3	0.8	0.042	1
GOTERM_MF_FAT	tubulin binding	12	3	0.043	1
GOTERM_MF_FAT	NADH dehydrogenase (quinone) activity	4	1	0.043	1
GOTERM_MF_FAT	NADH dehydrogenase (ubiquinone) activity	4	1	0.043	1
GOTERM_MF_FAT	amide binding	12	3	0.046	1
GOTERM_MF_FAT	aminopeptidase activity	4	1	0.049	1
GOTERM_MF_FAT	NADH dehydrogenase activity	4	1	0.049	1
GOTERM_MF_FAT	oxygen transporter activity	3	0.8	0.052	1
GOTERM_MF_FAT	isomerase activity	8	2	0.052	1
GOTERM_MF_FAT	peroxidase activity	4	1	0.059	1
GOTERM_MF_FAT	haptoglobin binding	2	0.5	0.061	1
GOTERM_MF_FAT	protein tyrosine phosphatase activity	6	1.5	0.062	1
GOTERM_MF_FAT	cytoskeletal protein binding	25	6.3	0.064	1
GOTERM_MF_FAT	cadherin binding	10	2.5	0.065	1
GOTERM_MF_FAT	oxidoreductase activity, acting on peroxide as acceptor	4	1	0.065	1
GOTERM_MF_FAT	double-stranded RNA binding	5	1.3	0.067	1
GOTERM_MF_FAT	enzyme binding	50	12.6	0.069	1
GOTERM_MF_FAT	protein tyrosine/serine/threonine phosphatase activity	4	1	0.073	1
GOTERM_MF_FAT	actin binding	13	3.3	0.075	1
GOTERM_MF_FAT	vitamin binding	5	1.3	0.078	1
GOTERM_MF_FAT	oxidoreductase activity, acting on NAD(P)H, quinone or similar compound as acceptor	4	1	0.08	1
GOTERM_MF_FAT	2 iron, 2 sulfur cluster binding	3	0.8	0.081	1
GOTERM_MF_FAT	modified amino acid binding	5	1.3	0.083	1
GOTERM_MF_FAT	translation elongation factor activity	3	0.8	0.087	1
GOTERM_MF_FAT	protein tyrosine kinase inhibitor activity	2	0.5	0.099	1
KEGG_PATHWAY	Ribosome	54	13.6	6e-43	1.4e-40
KEGG_PATHWAY	Oxidative phosphorylation	13	3.3	0.00051	0.058
KEGG_PATHWAY	Parkinson's disease	12	3	0.0027	0.16
KEGG_PATHWAY	Huntington's disease	14	3.5	0.0034	0.16
KEGG_PATHWAY	Alzheimer's disease	13	3.3	0.0038	0.16
KEGG_PATHWAY	Non-alcoholic fatty liver disease (NAFLD)	12	3	0.0045	0.16
KEGG_PATHWAY	Cardiac muscle contraction	8	2	0.005	0.16
KEGG_PATHWAY	Protein processing in endoplasmic reticulum	12	3	0.0058	0.17
KEGG_PATHWAY	Metabolic pathways	48	12.1	0.017	0.42
